# Supplementary material for: 9-Benzyl-10-methyl­acridinium trifluoro­methane­sulfonate
Source: Acta Crystallogr Sect E Struct Rep Online. 2010 Jun 5;66(Pt 7):o1548–9. doi: 10.1107/S160053681001963X (PMC3006932; doi:10.1107/S160053681001963X)
Supplement: Supplementary file 2 [file e-66-o1548-Isup2.hkl]

# 
# h,k,l, Fc-squared, Fo-squared, sigma(Fo-squared) and status flag 
# 
data_I
_shelx_title ' DT150110 in P2(1)/n' 
_shelx_refln_list_code          4 
_shelx_F_calc_maximum      207.33 
_exptl_crystal_F_000       896.00 
_reflns_d_resolution_high  0.8379 
 
loop_ 
 _symmetry_equiv_pos_as_xyz 
 'x, y, z' 
 '-x+1/2, y+1/2, -z+1/2' 
 '-x, -y, -z' 
 'x-1/2, -y-1/2, z-1/2' 
 
_cell_length_a    14.6211 
_cell_length_b     8.2514 
_cell_length_c    17.2900 
_cell_angle_alpha  90.000 
_cell_angle_beta  107.707 
_cell_angle_gamma  90.000 
 
_shelx_F_squared_multiplier     1.000 
 
loop_ 
 _refln_index_h 
 _refln_index_k 
 _refln_index_l 
 _refln_F_squared_calc 
 _refln_F_squared_meas 
 _refln_F_squared_sigma 
 _refln_observed_status 
   4   0   0     3140.23     3080.79     27.44 o 
   6   0   0     1000.14     1126.72     23.20 o 
   8   0   0      365.84      350.09     12.40 o 
  10   0   0      669.26      619.90     15.68 o 
  12   0   0        3.08        1.27     13.03 o 
  14   0   0      130.08      133.89     16.39 o 
  16   0   0        2.50       -6.93     21.61 o 
   2   1   0      225.50      251.96      5.57 o 
   3   1   0     1259.66     1116.67     66.25 o 
   4   1   0       84.92      101.06      9.55 o 
   5   1   0       81.79       68.40      7.63 o 
   6   1   0     1160.62     1120.85     12.95 o 
   7   1   0      458.51      412.11     15.29 o 
   8   1   0      339.89      366.90     11.04 o 
   9   1   0      123.85      102.53      7.56 o 
  10   1   0       57.15       59.89      8.58 o 
  11   1   0        0.15       -1.25      9.69 o 
  12   1   0      190.41      180.82     11.05 o 
  13   1   0      258.85      263.85     11.15 o 
  14   1   0       62.86       57.50     11.39 o 
  15   1   0       39.38       37.21     11.31 o 
  16   1   0        4.46       19.49     11.85 o 
   0   2   0     9782.05     9373.70    102.36 o 
   1   2   0      623.35      751.06      8.13 o 
   2   2   0    17939.78    17681.60     98.93 o 
   3   2   0      433.36      518.67      5.78 o 
   4   2   0      723.51      843.83      7.83 o 
   5   2   0     2713.63     2951.10     22.60 o 
   6   2   0      248.52      204.13      7.86 o 
   7   2   0       86.00       89.50      7.43 o 
   8   2   0       82.29       79.19      7.24 o 
   9   2   0      291.80      278.12      9.97 o 
  10   2   0       73.08       58.63     11.28 o 
  11   2   0      191.54      186.09      9.94 o 
  12   2   0        5.48        3.18      8.86 o 
  13   2   0        0.06        0.65      9.41 o 
  14   2   0       19.68       15.44     10.85 o 
  15   2   0       19.41       11.49     11.64 o 
  16   2   0       13.48       12.23     15.34 o 
   1   3   0       85.79       96.23      2.97 o 
   2   3   0     4908.16     5192.69     16.71 o 
   3   3   0      160.80      200.41      4.02 o 
   4   3   0       37.44       18.05      3.96 o 
   5   3   0     1121.60     1087.23     14.20 o 
   6   3   0        0.10       14.43      4.99 o 
   7   3   0       15.93       10.37      5.40 o 
   8   3   0       23.07       27.06      7.56 o 
   9   3   0       43.31       40.74      8.34 o 
  10   3   0      239.35      239.11     13.31 o 
  11   3   0       51.77       68.04     12.64 o 
  12   3   0      332.09      322.67     10.54 o 
  13   3   0      128.50      128.17     10.02 o 
  14   3   0       94.64       79.04     10.42 o 
  15   3   0       22.21       35.85     15.78 o 
   0   4   0      163.72      128.74      4.26 o 
   1   4   0     1673.00     1717.85      8.50 o 
   2   4   0      500.12      567.68      4.40 o 
   3   4   0     2449.64     2610.22     12.17 o 
   4   4   0      916.36     1053.67     16.06 o 
   5   4   0      211.28      267.77      6.66 o 
   6   4   0       73.34       70.52      5.52 o 
   7   4   0       51.40       44.85      5.50 o 
   8   4   0      168.66      182.96      6.37 o 
   9   4   0      103.96      124.52      7.86 o 
  10   4   0        0.55        9.07      7.00 o 
  11   4   0      404.11      398.25     16.89 o 
  12   4   0        8.94       -9.37     13.29 o 
  13   4   0        0.29      -11.39     13.71 o 
  14   4   0        3.66        5.06     14.93 o 
  15   4   0       19.47        7.19     17.37 o 
   1   5   0      197.05      211.46      4.68 o 
   2   5   0       71.16       58.33      2.75 o 
   3   5   0        3.57       -1.35      3.50 o 
   4   5   0        5.00        4.49      2.96 o 
   5   5   0      705.83      598.91      8.78 o 
   6   5   0      300.17      340.14     11.16 o 
   7   5   0       34.87       24.86      6.58 o 
   8   5   0      460.38      484.35      8.22 o 
   9   5   0      183.01      205.86      7.13 o 
  10   5   0        2.28        5.14      6.58 o 
  11   5   0        4.98        7.60     12.04 o 
  12   5   0       63.28       58.12     14.02 o 
  13   5   0       23.94       16.67     15.22 o 
  14   5   0       22.77       16.05     16.02 o 
   0   6   0      271.62      232.84     11.87 o 
   1   6   0      120.79      117.65      3.77 o 
   2   6   0      327.42      377.37      6.42 o 
   3   6   0       12.63       11.61      3.11 o 
   4   6   0        0.01        2.82      4.31 o 
   5   6   0      495.92      562.53      9.92 o 
   6   6   0      281.15      268.00      7.84 o 
   7   6   0        7.32       16.75      6.65 o 
   8   6   0        6.55        5.87      5.65 o 
   9   6   0       53.87       55.43      6.22 o 
  10   6   0       14.98       33.00     12.62 o 
  11   6   0      102.76       93.15     14.05 o 
  12   6   0       11.82       18.23     13.88 o 
  13   6   0       34.48       38.14     16.06 o 
   1   7   0      234.36      216.88      9.13 o 
   2   7   0       57.06       52.18      3.62 o 
   3   7   0       52.16       55.13      3.35 o 
   4   7   0      108.28      118.60      3.81 o 
   5   7   0       20.63       18.31      4.11 o 
   6   7   0      245.64      254.08      4.38 o 
   7   7   0       60.55       45.30      6.04 o 
   8   7   0       54.42       57.74      7.76 o 
   9   7   0       87.05      115.33     10.07 o 
  10   7   0        0.22        1.99     10.03 o 
  11   7   0       18.13       11.60     11.49 o 
   0   8   0      843.75      825.97     26.36 o 
   1   8   0        0.76       -5.63     11.24 o 
   2   8   0       20.84       23.72     10.09 o 
   3   8   0       13.19       14.14      5.60 o 
   4   8   0       92.23       95.07      5.25 o 
   5   8   0       19.68       37.29      6.73 o 
   6   8   0       69.51       90.72      7.53 o 
   7   8   0       74.46       70.81     15.14 o 
   8   8   0       68.11       75.38     15.24 o 
   9   8   0        7.46        5.52     15.22 o 
   1   9   0      111.29       99.86     13.47 o 
   2   9   0        7.26       -2.66     12.72 o 
   3   9   0       67.73       87.99     12.86 o 
   4   9   0        0.35       12.71     11.00 o 
   5   9   0        0.04        8.47     12.80 o 
   6   9   0        6.36       19.20     16.20 o 
 -15   0   1       17.75       24.36     16.89 o 
 -13   0   1        8.61       19.69     14.14 o 
 -11   0   1      571.75      576.50     17.02 o 
  -9   0   1      852.27      876.40     24.96 o 
  -7   0   1      898.16      907.49     22.70 o 
  -5   0   1      564.70      769.28     17.19 o 
  -3   0   1     1328.67     1344.35     17.29 o 
   3   0   1     1858.23     1762.33     12.59 o 
   5   0   1     7029.93     6572.31    122.59 o 
   7   0   1     1921.68     2004.45     47.15 o 
   9   0   1       15.14        3.01     10.64 o 
  11   0   1      692.93      611.81     17.37 o 
  13   0   1      170.74      201.19     16.65 o 
  15   0   1        6.07        1.58     15.52 o 
 -16   1   1        6.56       16.31     12.52 o 
 -15   1   1       12.04        7.74     11.68 o 
 -14   1   1       42.25       37.28     10.24 o 
 -13   1   1       28.96       54.35      9.97 o 
 -12   1   1     1292.19     1338.73     16.23 o 
 -11   1   1      182.70      183.56     11.67 o 
 -10   1   1      337.74      296.36     11.11 o 
  -9   1   1       46.27       44.10      8.44 o 
  -8   1   1       34.50       56.24      8.41 o 
  -7   1   1       13.22       15.57      7.57 o 
  -6   1   1       24.58       17.13      8.23 o 
  -5   1   1      362.51      423.49     24.76 o 
  -4   1   1     1972.14     1953.37     65.73 o 
  -3   1   1      103.54      135.20      8.06 o 
  -2   1   1     4425.63     4325.36     76.40 o 
   1   1   1      522.98      425.24      9.60 o 
   2   1   1    42984.46    41524.55    418.45 o 
   3   1   1      529.14      493.43     32.67 o 
   4   1   1      571.58      506.23      9.30 o 
   5   1   1      957.02     1071.83     16.23 o 
   6   1   1        0.04       -0.12      5.76 o 
   7   1   1     1354.42     1630.13     19.91 o 
   8   1   1        0.20       -2.40      6.48 o 
   9   1   1      298.30      375.02      7.91 o 
  10   1   1      307.29      277.85      9.89 o 
  11   1   1        5.59       16.09      9.21 o 
  12   1   1       84.62       85.20     10.48 o 
  13   1   1       17.36       18.95     10.13 o 
  14   1   1       22.89       22.29     10.43 o 
  15   1   1        7.75        4.52     11.33 o 
  16   1   1       11.76        9.73     16.00 o 
 -16   2   1       55.17       59.70     12.30 o 
 -15   2   1        0.09       -1.07     11.28 o 
 -14   2   1       77.87       64.86     10.79 o 
 -13   2   1        3.91        2.50     10.12 o 
 -12   2   1        3.08       -3.29     11.75 o 
 -11   2   1      360.58      334.91     22.41 o 
 -10   2   1      336.31      315.59     10.12 o 
  -9   2   1       21.55       13.34      7.40 o 
  -8   2   1        9.09       -1.42      7.37 o 
  -7   2   1      535.78      555.74     16.42 o 
  -6   2   1       32.60       34.09      7.36 o 
  -5   2   1      322.36      261.18      7.29 o 
  -4   2   1      313.63      340.02      6.34 o 
  -3   2   1      281.74      313.96      6.05 o 
  -2   2   1    10412.40    10673.19     53.53 o 
  -1   2   1     6078.63     6028.79     39.24 o 
   0   2   1     5712.47     5373.80     46.68 o 
   1   2   1    26930.83    26529.80    208.99 o 
   2   2   1    20078.66    19562.47     83.37 o 
   3   2   1       23.31       30.42      3.18 o 
   4   2   1       56.46       52.96      3.52 o 
   5   2   1     3901.00     3961.07     30.34 o 
   6   2   1       19.52       18.77      6.43 o 
   7   2   1      407.56      396.46     11.94 o 
   8   2   1        9.16       19.97      7.03 o 
   9   2   1       68.90       67.76      6.57 o 
  10   2   1      105.30       92.70      8.65 o 
  11   2   1      304.97      286.83     10.17 o 
  12   2   1      296.68      282.49     10.91 o 
  13   2   1      212.49      189.44     11.18 o 
  14   2   1        0.03        4.35     10.31 o 
  15   2   1        2.05       19.69     20.21 o 
  16   2   1        8.15        8.22     16.41 o 
 -16   3   1       37.45       41.60     16.97 o 
 -15   3   1       24.90        0.88     15.60 o 
 -14   3   1        3.66        9.94     10.63 o 
 -13   3   1       22.33       38.20     14.03 o 
 -12   3   1       45.90       47.32     12.93 o 
 -11   3   1      251.05      243.49     13.86 o 
 -10   3   1       38.02       29.68     12.13 o 
  -9   3   1       16.39       22.23      7.72 o 
  -8   3   1       27.99       20.34      8.74 o 
  -7   3   1      641.85      668.03     12.91 o 
  -6   3   1      135.38      190.27      7.19 o 
  -5   3   1      640.65      632.58      8.54 o 
  -4   3   1      224.40      280.49     12.56 o 
  -3   3   1     4365.43     4129.53     21.67 o 
  -2   3   1      884.72      914.15      7.61 o 
  -1   3   1     2078.80     1967.20     11.60 o 
   0   3   1       10.51       11.69      3.11 o 
   1   3   1      827.25      805.04      8.46 o 
   2   3   1     1616.43     1654.26      7.61 o 
   3   3   1     3051.49     3045.12     11.31 o 
   4   3   1     2270.98     2027.41     11.20 o 
   5   3   1        5.19       -1.04      3.78 o 
   6   3   1       91.00       92.79      7.69 o 
   7   3   1       61.02       93.71      5.06 o 
   8   3   1        2.37       14.78      7.52 o 
   9   3   1      337.40      349.12      9.85 o 
  10   3   1        0.53        0.19      7.46 o 
  11   3   1        7.69        9.74      8.31 o 
  12   3   1       10.45       -0.47      8.07 o 
  13   3   1       54.06       46.24      8.98 o 
  14   3   1        2.32       -0.40     13.40 o 
  15   3   1       20.76       24.54     16.74 o 
 -15   4   1        0.13        8.45     15.97 o 
 -14   4   1       50.40       50.40     15.67 o 
 -13   4   1        9.75       25.54     14.26 o 
 -12   4   1       26.09       26.95      9.55 o 
 -11   4   1        6.45        6.68      8.88 o 
 -10   4   1      249.53      286.01      9.17 o 
  -9   4   1       10.06       18.27      6.98 o 
  -8   4   1       91.12       74.03      6.42 o 
  -7   4   1       35.92       42.63      6.47 o 
  -6   4   1        3.03       11.80      5.32 o 
  -5   4   1      465.71      515.47      6.24 o 
  -4   4   1     1514.07     1588.94     15.70 o 
  -3   4   1        0.08        0.02      2.51 o 
  -2   4   1      473.90      603.03      5.17 o 
  -1   4   1       38.39       29.29      2.26 o 
   0   4   1      315.85      395.58      4.68 o 
   1   4   1      149.47      158.83      2.96 o 
   2   4   1       19.64       26.76      3.85 o 
   3   4   1      506.17      463.10     12.61 o 
   4   4   1     8020.16     7746.33     54.04 o 
   5   4   1      171.93      170.46     11.92 o 
   6   4   1      663.23      647.27     14.28 o 
   7   4   1       37.80       51.45      4.64 o 
   8   4   1      197.50      177.91      5.23 o 
   9   4   1       19.96       12.41      6.21 o 
  10   4   1       65.97       61.34      4.40 o 
  11   4   1        6.52        0.73      4.17 o 
  12   4   1      223.85      210.51     10.13 o 
  13   4   1        0.37       -6.20     18.28 o 
  14   4   1        6.91       20.50     18.01 o 
 -14   5   1        8.94       18.47     15.70 o 
 -13   5   1       41.61       46.12     14.36 o 
 -12   5   1        3.97        5.68     13.59 o 
 -11   5   1      197.86      244.22     13.48 o 
 -10   5   1      145.63      138.11      9.01 o 
  -9   5   1      128.18      149.50      7.35 o 
  -8   5   1       99.99       82.26      6.31 o 
  -7   5   1       31.99       31.84      5.91 o 
  -6   5   1       19.97        5.68      4.67 o 
  -5   5   1       57.58       49.66      4.03 o 
  -4   5   1        9.19        2.90      2.87 o 
  -3   5   1     1435.75     1543.07     12.22 o 
  -2   5   1      514.26      579.10      5.13 o 
  -1   5   1     2081.57     2049.88     20.06 o 
   0   5   1       33.33       31.11      4.10 o 
   1   5   1        5.10        5.42      2.98 o 
   2   5   1      115.99      134.70      2.76 o 
   3   5   1      891.59      878.98      9.60 o 
   4   5   1       27.16       20.48      3.70 o 
   5   5   1       29.85       37.09      4.64 o 
   6   5   1      406.99      435.24     11.90 o 
   7   5   1       52.36       38.04      5.19 o 
   8   5   1        5.44       15.19      4.68 o 
   9   5   1       12.59       15.24      3.76 o 
  10   5   1       60.36       75.71     12.73 o 
  11   5   1       47.55       29.49     14.08 o 
  12   5   1       16.72       16.98     14.21 o 
  13   5   1      139.88      121.47     16.73 o 
  14   5   1        7.20       15.31     16.82 o 
 -13   6   1       14.45        9.60     17.38 o 
 -12   6   1        6.81        2.26     13.39 o 
 -11   6   1       63.78       69.36     13.51 o 
 -10   6   1      175.34      200.01     11.34 o 
  -9   6   1       98.69      102.52      7.05 o 
  -8   6   1      497.42      533.73      8.01 o 
  -7   6   1       59.04       59.45      5.91 o 
  -6   6   1      191.11      209.38      5.06 o 
  -5   6   1       15.40       24.10      3.33 o 
  -4   6   1      505.26      546.24      9.07 o 
  -3   6   1      392.89      445.20      5.35 o 
  -2   6   1      620.23      564.05     12.00 o 
  -1   6   1       83.51       79.61      4.05 o 
   0   6   1      480.97      476.87     11.94 o 
   1   6   1      936.75      915.74     10.87 o 
   2   6   1      882.69      879.98     17.99 o 
   3   6   1        5.72       14.81      2.74 o 
   4   6   1      919.46      928.35     10.51 o 
   5   6   1      469.97      498.02      6.46 o 
   6   6   1      107.88      142.69      5.62 o 
   7   6   1       68.08       76.74      5.54 o 
   8   6   1       55.37       55.40      5.47 o 
   9   6   1       21.20       16.11     11.61 o 
  10   6   1        0.01       -8.97     12.72 o 
  11   6   1       81.43       72.95     14.15 o 
  12   6   1       54.24       53.85     14.49 o 
 -11   7   1       33.54       19.91     11.46 o 
 -10   7   1       38.89       47.85     10.76 o 
  -9   7   1        2.32       -1.26      9.74 o 
  -8   7   1       56.03       67.26      8.03 o 
  -7   7   1       55.66       75.77      5.93 o 
  -6   7   1       44.67       30.79      5.30 o 
  -5   7   1       10.51       10.37      4.37 o 
  -4   7   1       71.04       71.77      5.14 o 
  -3   7   1      159.56      157.17      6.06 o 
  -2   7   1        0.72        6.01      4.07 o 
  -1   7   1      718.00      700.99     15.22 o 
   0   7   1      194.88      196.77      4.74 o 
   1   7   1       24.38       12.66      4.96 o 
   2   7   1      353.58      347.57      6.20 o 
   3   7   1       57.92       63.91      5.71 o 
   4   7   1      264.85      237.36      6.23 o 
   5   7   1        0.93       -2.19      4.31 o 
   6   7   1       29.09       24.79      4.07 o 
   7   7   1       33.44       31.76      7.57 o 
   8   7   1      329.67      338.25     13.56 o 
   9   7   1       22.90       17.53      9.65 o 
  10   7   1       94.54      137.69     10.82 o 
  11   7   1       18.23       24.07     10.86 o 
  -9   8   1       51.39       57.62     15.67 o 
  -8   8   1       78.92       59.70     14.02 o 
  -7   8   1       12.61       -5.04      9.36 o 
  -6   8   1       23.87       16.76      7.01 o 
  -5   8   1       35.43       29.16      6.07 o 
  -4   8   1       85.65       88.50      6.82 o 
  -3   8   1      251.91      234.26     10.83 o 
  -2   8   1        1.66        4.60      4.15 o 
  -1   8   1       50.45       29.87     11.41 o 
   0   8   1       17.88        7.64     10.47 o 
   1   8   1      180.67      178.40     12.49 o 
   2   8   1        8.31       23.05      6.41 o 
   3   8   1        0.03        2.70      6.63 o 
   4   8   1        0.26       18.13      7.50 o 
   5   8   1       19.80       19.20      8.76 o 
   6   8   1      265.25      270.63     12.08 o 
   7   8   1      145.36      157.99     12.09 o 
   8   8   1        0.94        4.16     15.46 o 
   9   8   1        8.80        9.73     15.36 o 
  -6   9   1        0.87        6.13     16.27 o 
  -5   9   1        0.56       16.80     13.08 o 
  -4   9   1        0.06        8.46     11.12 o 
  -3   9   1       22.63       17.77     12.86 o 
  -2   9   1       13.82       12.09     12.83 o 
  -1   9   1        5.01        6.37     12.77 o 
   0   9   1       19.63       -4.08     12.36 o 
   1   9   1        6.18        9.86     12.59 o 
   2   9   1       12.29        1.77     11.98 o 
   3   9   1        7.00       13.70     12.00 o 
   4   9   1       35.21       40.81     10.94 o 
   5   9   1       28.75       28.91     14.74 o 
   6   9   1        0.00        4.44     16.31 o 
 -16   0   2       57.73       47.08     16.46 o 
 -14   0   2       36.58       40.78     14.00 o 
 -12   0   2     1884.91     1841.10     40.17 o 
 -10   0   2      254.90      240.44     14.59 o 
  -8   0   2      555.37      496.73     20.04 o 
  -6   0   2       36.47       66.91     11.50 o 
  -4   0   2     2838.46     3019.25     27.16 o 
   2   0   2    26381.10    25386.71    172.50 o 
   4   0   2       88.10      104.37      5.89 o 
   6   0   2    10006.85     9788.90    126.31 o 
   8   0   2        9.51       19.82      9.91 o 
  10   0   2        1.92       -2.48     12.51 o 
  12   0   2      376.29      360.99     15.99 o 
  14   0   2        1.65      -14.43     15.79 o 
  16   0   2        3.57       26.35     18.31 o 
 -16   1   2        6.33        3.11     12.05 o 
 -15   1   2       83.22       83.50     12.03 o 
 -14   1   2       32.25       34.33     11.23 o 
 -13   1   2      176.06      161.14     14.31 o 
 -12   1   2       64.44       62.33     13.18 o 
 -11   1   2     1010.05      916.40     17.05 o 
 -10   1   2      385.30      390.27     18.87 o 
  -9   1   2      250.61      250.60     13.74 o 
  -8   1   2       80.08       80.18     10.03 o 
  -7   1   2     1088.33     1158.15     16.85 o 
  -6   1   2      411.53      488.25     12.32 o 
  -5   1   2     1239.58     1194.29     15.19 o 
  -4   1   2     3775.41     4075.42     29.26 o 
  -3   1   2      368.81      369.06     12.52 o 
  -2   1   2     1623.00     1512.15     10.28 o 
  -1   1   2        0.28       10.73      2.54 o 
   0   1   2     1046.54      956.53     12.04 o 
   1   1   2     4136.24     3979.62     47.96 o 
   2   1   2     2201.92     2013.79     16.43 o 
   3   1   2     5677.25     5516.73     32.43 o 
   4   1   2      210.98      210.76     13.77 o 
   5   1   2     1278.00     1088.59     21.62 o 
   6   1   2      289.65      269.87     12.39 o 
   7   1   2     4115.14     4279.71     67.93 o 
   8   1   2      129.29      154.09     17.42 o 
   9   1   2      345.61      367.59      8.27 o 
  10   1   2      367.30      353.94     10.31 o 
  11   1   2      744.72      716.11     16.22 o 
  12   1   2        0.96       -3.51      9.78 o 
  13   1   2       26.77       14.63     10.39 o 
  14   1   2        5.74        2.83     10.93 o 
  15   1   2       54.80       51.29     11.42 o 
 -16   2   2        3.63       15.72     12.40 o 
 -15   2   2       46.23       47.16     11.68 o 
 -14   2   2      237.70      266.72     16.37 o 
 -13   2   2       76.02       72.30     13.45 o 
 -12   2   2      218.75      205.15     14.30 o 
 -11   2   2        5.75        9.58     10.99 o 
 -10   2   2      300.50      329.89     11.44 o 
  -9   2   2      139.21      144.30      8.15 o 
  -8   2   2       77.13      121.28      7.92 o 
  -7   2   2       12.68       21.60      7.29 o 
  -6   2   2       15.03       11.35      6.75 o 
  -5   2   2      409.34      439.12     16.93 o 
  -4   2   2      137.78      110.82      5.45 o 
  -3   2   2      525.45      560.46      7.64 o 
  -2   2   2     4804.92     4872.81     44.10 o 
  -1   2   2     3180.13     3141.63     18.12 o 
   0   2   2      227.42      239.73     10.48 o 
   1   2   2     4795.47     4590.93     23.11 o 
   2   2   2     6367.67     6759.01     51.80 o 
   3   2   2        0.56        0.43      4.32 o 
   4   2   2     1360.94     1371.73     14.79 o 
   5   2   2      243.35      252.16      8.11 o 
   6   2   2       52.01       27.95      3.95 o 
   7   2   2       34.85       27.27      4.76 o 
   8   2   2      905.87      986.51     12.64 o 
   9   2   2      252.87      230.31      7.12 o 
  10   2   2       26.66        7.92      7.93 o 
  11   2   2       37.96       42.18      8.34 o 
  12   2   2       82.26       82.34      9.55 o 
  13   2   2       10.17        5.70      9.43 o 
  14   2   2        0.18       -0.05      9.85 o 
  15   2   2        0.13        2.91     16.05 o 
 -16   3   2        3.80        3.93     15.48 o 
 -15   3   2        0.81       -0.24     10.94 o 
 -14   3   2       45.08       32.11     13.82 o 
 -13   3   2        2.52       12.33     14.32 o 
 -12   3   2      235.47      235.77     13.74 o 
 -11   3   2       92.32      125.83     13.51 o 
 -10   3   2      196.28      216.44     11.00 o 
  -9   3   2        3.57       -3.01      9.05 o 
  -8   3   2      250.72      243.79     13.25 o 
  -7   3   2        6.43        8.99      7.04 o 
  -6   3   2        0.48        5.39      4.92 o 
  -5   3   2       50.09       61.86      4.82 o 
  -4   3   2       15.22        3.71      3.88 o 
  -3   3   2      230.29      239.01      4.10 o 
  -2   3   2     1076.29      920.79      6.56 o 
  -1   3   2      172.30      171.52      4.79 o 
   0   3   2      387.33      230.42      3.48 o 
   1   3   2        6.94        4.76      2.30 o 
   2   3   2     1103.50      994.58      6.02 o 
   3   3   2      120.73      112.47      6.30 o 
   4   3   2       81.92       63.55      4.97 o 
   5   3   2       32.65       25.85      5.36 o 
   6   3   2      332.59      320.29      7.16 o 
   7   3   2       11.72       19.87      6.31 o 
   8   3   2        3.33        3.60      2.76 o 
   9   3   2       21.35       19.46      4.95 o 
  10   3   2      178.17      173.01      6.82 o 
  11   3   2      114.80      125.09      9.37 o 
  12   3   2      411.53      393.24      9.36 o 
  13   3   2       15.25       10.25     14.57 o 
  14   3   2       11.31        5.52     14.89 o 
  15   3   2        0.15       -3.75     15.31 o 
 -15   4   2       19.62       17.22     16.03 o 
 -14   4   2        0.46       14.64     14.69 o 
 -13   4   2       63.76       60.55     15.01 o 
 -12   4   2        0.62        8.75      9.76 o 
 -11   4   2        0.26       -4.38     10.13 o 
 -10   4   2      113.20      101.81      8.65 o 
  -9   4   2       18.87       27.65      6.32 o 
  -8   4   2       15.47        9.98      6.41 o 
  -7   4   2        0.09        4.00      5.40 o 
  -6   4   2      123.09      119.53      5.51 o 
  -5   4   2      216.37      179.73      4.83 o 
  -4   4   2      328.54      295.33      6.09 o 
  -3   4   2      813.60      755.74      6.12 o 
  -2   4   2      213.78      179.02      4.42 o 
  -1   4   2      202.91      147.04      6.55 o 
   0   4   2      373.44      372.35      6.90 o 
   1   4   2      468.68      393.78      7.15 o 
   2   4   2        0.02       -0.29      3.30 o 
   3   4   2     4947.25     5270.91     23.94 o 
   4   4   2      757.10      790.80      9.54 o 
   5   4   2      455.24      357.38      5.70 o 
   6   4   2       11.28       15.37      6.06 o 
   7   4   2      200.86      214.70      7.75 o 
   8   4   2       12.31       10.61      7.10 o 
   9   4   2      288.02      300.37     10.43 o 
  10   4   2      222.64      225.02     11.42 o 
  11   4   2        0.50        7.00     10.61 o 
  12   4   2       22.74       16.21     15.01 o 
  13   4   2       50.51       29.14     15.58 o 
  14   4   2        2.92        5.66     14.67 o 
 -14   5   2        0.59        6.33     14.51 o 
 -13   5   2        0.00       13.95     13.65 o 
 -12   5   2      118.45      121.38     14.24 o 
 -11   5   2       12.14       17.76      8.44 o 
 -10   5   2      368.84      398.38      8.95 o 
  -9   5   2      117.46      105.50      7.35 o 
  -8   5   2        5.54       -0.61      7.18 o 
  -7   5   2       76.14       70.31      5.44 o 
  -6   5   2      758.62      734.72      8.28 o 
  -5   5   2       14.78        7.96      3.72 o 
  -4   5   2       21.57       22.82      3.01 o 
  -3   5   2      592.53      600.42      8.12 o 
  -2   5   2        6.97        8.92      2.57 o 
  -1   5   2      153.96      155.91      7.71 o 
   0   5   2      819.06      694.97      8.17 o 
   1   5   2       57.13       61.25      4.43 o 
   2   5   2       33.69       40.55      2.31 o 
   3   5   2      337.53      323.61      4.88 o 
   4   5   2     1919.43     2062.77     16.25 o 
   5   5   2      171.21      183.34      5.14 o 
   6   5   2      289.24      230.18      5.91 o 
   7   5   2       90.92       89.34      7.21 o 
   8   5   2      143.80      121.62      7.85 o 
   9   5   2      135.56      139.52      9.47 o 
  10   5   2      511.90      499.19     13.90 o 
  11   5   2       84.66       72.16     14.53 o 
  12   5   2       16.17       14.84     14.68 o 
  13   5   2        5.26        1.95     15.80 o 
 -13   6   2      106.65       96.65     14.94 o 
 -12   6   2        5.30       19.49     13.50 o 
 -11   6   2        0.06       -2.72     12.60 o 
 -10   6   2       18.35       12.53      9.65 o 
  -9   6   2       38.66       41.02      6.59 o 
  -8   6   2       74.66       84.03      6.48 o 
  -7   6   2        0.05        1.29      5.17 o 
  -6   6   2        0.30        5.70      4.23 o 
  -5   6   2      112.96      109.87      5.78 o 
  -4   6   2       94.17      100.91      5.22 o 
  -3   6   2      298.04      265.75      4.31 o 
  -2   6   2      546.18      568.80      7.89 o 
  -1   6   2        6.69        3.15      5.49 o 
   0   6   2       26.69       32.81      5.65 o 
   1   6   2      793.57      843.05     16.59 o 
   2   6   2      298.04      317.50      5.96 o 
   3   6   2      302.33      300.50      5.08 o 
   4   6   2       45.17       62.40      4.15 o 
   5   6   2     1613.45     1605.11     12.46 o 
   6   6   2       57.78       62.72      7.30 o 
   7   6   2       39.18       40.94      6.95 o 
   8   6   2        5.24        4.56      8.72 o 
   9   6   2       40.26       40.03     11.18 o 
  10   6   2        0.03        1.69     12.81 o 
  11   6   2       93.50       86.96     14.93 o 
  12   6   2       52.17       94.31     15.37 o 
 -12   7   2        6.73       10.43     14.11 o 
 -11   7   2       14.16       10.57     11.04 o 
 -10   7   2       66.26       47.33     10.64 o 
  -9   7   2       37.32       33.84      9.43 o 
  -8   7   2        0.79        2.32      6.63 o 
  -7   7   2       12.10       22.53      4.98 o 
  -6   7   2      451.38      490.32      8.55 o 
  -5   7   2       17.02       12.65      5.48 o 
  -4   7   2      158.34      156.14      4.33 o 
  -3   7   2       21.47       14.04      6.06 o 
  -2   7   2      161.41      157.49      5.88 o 
  -1   7   2      807.00      776.72     14.86 o 
   0   7   2      100.48       87.78      7.16 o 
   1   7   2       95.83      116.14      6.87 o 
   2   7   2      160.04      184.02      4.77 o 
   3   7   2       96.39      101.63      6.92 o 
   4   7   2      257.62      273.08      6.01 o 
   5   7   2      114.15       97.50      4.86 o 
   6   7   2        5.06       16.15      7.44 o 
   7   7   2      122.42       81.52      8.84 o 
   8   7   2       56.13       42.57      9.54 o 
   9   7   2        0.03       11.19      9.51 o 
  10   7   2       20.80       31.07     10.72 o 
  11   7   2       21.04       33.05     12.79 o 
 -10   8   2       16.76       31.90     15.61 o 
  -9   8   2        2.92       17.29     11.03 o 
  -8   8   2      183.57      190.53     12.05 o 
  -7   8   2        3.89       -0.87     11.51 o 
  -6   8   2        0.09       10.56      7.30 o 
  -5   8   2       32.72       30.97      7.88 o 
  -4   8   2       60.35       72.09      7.50 o 
  -3   8   2      139.25      120.20      7.15 o 
  -2   8   2      105.39      113.32      7.37 o 
  -1   8   2      141.74      140.22      6.12 o 
   0   8   2      116.84      114.00      4.90 o 
   1   8   2      128.71      141.14      6.92 o 
   2   8   2      270.45      266.94      9.57 o 
   3   8   2        3.20        2.56      7.89 o 
   4   8   2        1.01       18.11      8.89 o 
   5   8   2       14.99       16.61      9.74 o 
   6   8   2      162.15      131.41     13.94 o 
   7   8   2      166.42      146.50     16.55 o 
   8   8   2        9.89        9.30     14.90 o 
   9   8   2        1.59       10.06     16.05 o 
  -7   9   2        0.05       -0.91     16.20 o 
  -6   9   2        0.68       12.73     16.12 o 
  -5   9   2       56.02       74.09     13.65 o 
  -4   9   2       29.90       32.64     13.90 o 
  -3   9   2        4.85       21.71     11.43 o 
  -2   9   2        0.17        5.72     12.52 o 
  -1   9   2       97.87       62.25     12.62 o 
   0   9   2        1.84       -2.50     12.41 o 
   1   9   2       80.12       85.55     12.72 o 
   2   9   2        0.04       -2.46     11.68 o 
   3   9   2       17.78       20.86     11.83 o 
   4   9   2       14.94       13.90     12.68 o 
   5   9   2       53.58       46.09     14.92 o 
   6   9   2       26.97       21.34     15.43 o 
 -17   0   3       49.88       31.90     18.31 o 
 -15   0   3       81.25       80.62     17.78 o 
 -13   0   3     1636.53     1530.35     38.05 o 
 -11   0   3     1756.20     1608.20     33.98 o 
  -9   0   3     1797.85     1712.84     31.19 o 
  -7   0   3     6170.34     6030.66     46.21 o 
  -5   0   3     5033.87     4917.70     36.42 o 
  -3   0   3     7609.99     7578.12    139.28 o 
  -1   0   3    14213.91    14378.61    101.50 o 
   1   0   3     2438.20     2429.79     15.98 o 
   3   0   3     2365.06     2148.42     18.13 o 
   5   0   3      190.83      170.53      7.11 o 
   7   0   3      354.70      320.87     11.28 o 
   9   0   3      274.62      264.23     24.02 o 
  11   0   3      556.87      511.54     26.01 o 
  13   0   3        0.41        5.32     14.37 o 
  15   0   3       46.49       45.67     17.20 o 
 -17   1   3        0.03       15.34     12.99 o 
 -16   1   3       47.06       47.31     12.35 o 
 -15   1   3       83.85       91.68     13.28 o 
 -14   1   3       32.32       24.39     13.75 o 
 -13   1   3      368.29      373.01     18.51 o 
 -12   1   3       33.38       53.67     17.27 o 
 -11   1   3       20.17       15.66     13.42 o 
 -10   1   3      681.25      653.22     12.13 o 
  -9   1   3      266.83      263.67     10.61 o 
  -8   1   3      488.95      552.81     17.62 o 
  -7   1   3        0.56        9.44      8.74 o 
  -6   1   3     3257.93     3368.72     54.98 o 
  -5   1   3      524.15      588.69     16.14 o 
  -4   1   3     2833.33     2700.56     63.07 o 
  -3   1   3     2626.29     2602.15     17.15 o 
  -2   1   3      476.70      551.97     10.79 o 
  -1   1   3      278.65      250.35      5.02 o 
   0   1   3    18041.01    17492.03     83.77 o 
   1   1   3     2910.28     3067.38     24.14 o 
   2   1   3     3745.46     3559.42     54.69 o 
   3   1   3     2034.59     1998.31     17.88 o 
   4   1   3        4.27        6.18      4.38 o 
   5   1   3      460.88      498.97      6.69 o 
   6   1   3      736.86      718.43     21.23 o 
   7   1   3       78.22      103.73      6.34 o 
   8   1   3     1308.37     1334.50     21.59 o 
   9   1   3       10.88        3.20      7.93 o 
  10   1   3      118.07      150.32      9.48 o 
  11   1   3        1.02       -4.67      9.44 o 
  12   1   3       52.27       60.65     10.15 o 
  13   1   3       78.98       87.88     10.45 o 
  14   1   3        0.06       -4.04     11.05 o 
  15   1   3       10.19       21.05     15.99 o 
 -16   2   3        0.15        5.92     12.85 o 
 -15   2   3      296.15      319.88     16.94 o 
 -14   2   3        1.08        3.82     13.72 o 
 -13   2   3       96.17       93.60     12.35 o 
 -12   2   3       84.33      109.32     13.46 o 
 -11   2   3      447.78      400.82     14.71 o 
 -10   2   3       29.50       28.56      8.06 o 
  -9   2   3      150.77      153.22     10.70 o 
  -8   2   3      124.44      126.76     11.35 o 
  -7   2   3      901.93      893.54     11.94 o 
  -6   2   3       13.57       -5.83      6.12 o 
  -5   2   3       99.68      103.95      5.87 o 
  -4   2   3     1560.15     1678.80     23.28 o 
  -3   2   3       15.48       13.31      3.97 o 
  -2   2   3        8.27        6.12      3.41 o 
  -1   2   3      360.51      369.15      7.28 o 
   0   2   3     1253.97     1212.18      6.06 o 
   1   2   3      532.48      603.60     18.39 o 
   2   2   3     4154.82     4375.21     24.12 o 
   3   2   3       87.32       73.87      5.09 o 
   4   2   3       51.04       62.31      4.90 o 
   5   2   3      409.03      378.88     19.21 o 
   6   2   3       94.81       70.95      3.44 o 
   7   2   3      853.88      845.97     13.97 o 
   8   2   3      554.59      552.98      7.63 o 
   9   2   3       61.01       89.85     10.19 o 
  10   2   3      359.09      353.31      9.83 o 
  11   2   3      275.09      226.66     13.51 o 
  12   2   3       59.79       67.85      9.19 o 
  13   2   3       34.19       31.16      9.85 o 
  14   2   3       97.55       82.96     15.88 o 
  15   2   3        0.03       12.77     15.84 o 
 -16   3   3       35.12       30.41     15.12 o 
 -15   3   3       20.27       18.43     15.56 o 
 -14   3   3        0.15        8.28     13.93 o 
 -13   3   3      106.85       91.14     13.90 o 
 -12   3   3        4.12      -12.50     16.41 o 
 -11   3   3        5.42       -2.52     11.31 o 
 -10   3   3       33.30       31.36      8.96 o 
  -9   3   3       46.25       42.94      7.94 o 
  -8   3   3       91.64       99.45      7.71 o 
  -7   3   3        3.22        7.50      5.87 o 
  -6   3   3       86.79       94.98      5.74 o 
  -5   3   3      671.52      593.34      6.42 o 
  -4   3   3       79.49      101.02      5.42 o 
  -3   3   3      299.23      288.62      4.14 o 
  -2   3   3     3825.07     3942.91     22.66 o 
  -1   3   3      875.37      890.15      5.32 o 
   0   3   3       38.82       49.62      3.42 o 
   1   3   3      212.44      127.64      3.22 o 
   2   3   3     1174.88     1206.93      8.28 o 
   3   3   3      749.73      709.35     26.39 o 
   4   3   3     1852.29     1955.59     15.00 o 
   5   3   3     1148.80     1257.90     28.17 o 
   6   3   3      693.64      665.55      8.48 o 
   7   3   3      119.60      140.95      6.53 o 
   8   3   3        1.32       -4.46      7.01 o 
   9   3   3        0.01        8.14     12.13 o 
  10   3   3      163.03      172.59      4.69 o 
  11   3   3      515.23      515.18     23.27 o 
  12   3   3      137.82      120.83      6.38 o 
  13   3   3        3.18       11.27     14.35 o 
  14   3   3        2.43       17.88     15.72 o 
 -15   4   3        2.70        2.58     16.38 o 
 -14   4   3       34.47       45.08     15.26 o 
 -13   4   3        0.57       10.27     12.71 o 
 -12   4   3      301.32      311.51     14.50 o 
 -11   4   3       64.35       60.99      9.13 o 
 -10   4   3      407.37      361.21     10.51 o 
  -9   4   3       11.10        6.62      6.23 o 
  -8   4   3       45.25       56.63      6.42 o 
  -7   4   3      293.12      314.92      9.68 o 
  -6   4   3       14.30       13.82      4.79 o 
  -5   4   3      119.20      114.89      4.16 o 
  -4   4   3       98.20      121.72      4.25 o 
  -3   4   3       57.82       35.90      3.42 o 
  -2   4   3       86.67       70.94      3.86 o 
  -1   4   3       77.71       59.28      3.31 o 
   0   4   3     2530.87     2327.11     14.49 o 
   1   4   3       56.60       45.89      6.20 o 
   2   4   3       25.02       43.00      4.59 o 
   3   4   3      270.73      311.94      4.25 o 
   4   4   3      713.93      746.01     14.36 o 
   5   4   3       40.83       44.95      5.31 o 
   6   4   3       43.60       24.39      5.73 o 
   7   4   3        7.74        3.00      6.80 o 
   8   4   3      324.10      296.74      9.64 o 
   9   4   3        3.26       -0.56     10.17 o 
  10   4   3      651.90      726.63     14.24 o 
  11   4   3       11.70       11.51     11.14 o 
  12   4   3       25.75       28.88     15.46 o 
  13   4   3        5.44        2.62     16.02 o 
  14   4   3       46.35       28.03     17.12 o 
 -14   5   3        0.31        6.38     14.68 o 
 -13   5   3       20.48       21.22     14.22 o 
 -12   5   3       41.66       28.39     12.71 o 
 -11   5   3        0.51        7.48      8.46 o 
 -10   5   3        5.43        9.82      7.07 o 
  -9   5   3        5.82        7.03      7.73 o 
  -8   5   3      117.21      110.29      7.38 o 
  -7   5   3       34.74       35.27      5.24 o 
  -6   5   3       93.67      110.68      4.70 o 
  -5   5   3      112.53       93.25      5.36 o 
  -4   5   3      353.75      315.74      4.93 o 
  -3   5   3       66.00       62.93      4.61 o 
  -2   5   3       10.86       -1.42      5.54 o 
  -1   5   3      553.33      567.92     11.76 o 
   0   5   3     1562.50     1427.89     14.05 o 
   1   5   3      921.20      796.94     11.51 o 
   2   5   3        1.50       -0.25      2.93 o 
   3   5   3       58.73       61.01      4.03 o 
   4   5   3      275.59      334.31      4.92 o 
   5   5   3      584.59      708.90      9.35 o 
   6   5   3        0.01        1.89      6.10 o 
   7   5   3      230.62      190.71      7.81 o 
   8   5   3        2.16        7.86      8.20 o 
   9   5   3       11.68        1.18      9.79 o 
  10   5   3       56.57       45.93     10.50 o 
  11   5   3       59.76       60.31     13.89 o 
  12   5   3        3.21        7.67     15.16 o 
  13   5   3       15.99       21.64     15.36 o 
 -13   6   3       19.96       38.70     14.26 o 
 -12   6   3        0.56        5.83     13.65 o 
 -11   6   3       99.84      102.85     12.34 o 
 -10   6   3        6.34       12.92      7.25 o 
  -9   6   3        1.20       -0.19      6.18 o 
  -8   6   3      706.59      748.90      8.75 o 
  -7   6   3       26.23       19.07      4.94 o 
  -6   6   3      338.71      362.98      7.09 o 
  -5   6   3       50.92       45.76      4.62 o 
  -4   6   3       52.23       49.32      4.95 o 
  -3   6   3       24.85       25.09      5.38 o 
  -2   6   3      371.15      337.46      9.16 o 
  -1   6   3      137.62      115.02     12.19 o 
   0   6   3       26.16       28.98      3.76 o 
   1   6   3       55.29       91.29      6.39 o 
   2   6   3      816.91      841.36      8.82 o 
   3   6   3      141.19      155.80      5.73 o 
   4   6   3       27.20       36.46      4.87 o 
   5   6   3      941.92      900.88     12.66 o 
   6   6   3     1293.39     1354.72     14.97 o 
   7   6   3       24.30       23.92      7.03 o 
   8   6   3        4.38       17.86      8.89 o 
   9   6   3      107.56      108.86     11.55 o 
  10   6   3       15.19       29.08     12.38 o 
  11   6   3        0.66       12.40     13.15 o 
  12   6   3       17.00       19.16     15.36 o 
 -12   7   3       14.37       12.29     12.39 o 
 -11   7   3        1.23       10.50     11.30 o 
 -10   7   3      137.80      133.72     11.42 o 
  -9   7   3       11.53       14.66      9.39 o 
  -8   7   3        3.87        2.42      8.41 o 
  -7   7   3       41.80       41.66      5.70 o 
  -6   7   3      380.99      370.77      7.74 o 
  -5   7   3        2.33       -0.94      5.44 o 
  -4   7   3       15.11       10.99      3.52 o 
  -3   7   3       34.11       28.76      6.92 o 
  -2   7   3        0.28        5.17      6.69 o 
  -1   7   3      119.00       92.35      7.43 o 
   0   7   3      159.49      150.04      7.27 o 
   1   7   3      217.74      229.32      7.74 o 
   2   7   3      296.08      325.90      8.42 o 
   3   7   3       19.71       25.36      7.31 o 
   4   7   3      290.17      289.04      5.68 o 
   5   7   3      201.97      214.95      5.26 o 
   6   7   3       95.85       98.85      8.88 o 
   7   7   3      247.45      235.67     10.91 o 
   8   7   3       40.80       52.29      9.77 o 
   9   7   3        4.17       17.70      9.90 o 
  10   7   3       17.26       15.34     10.88 o 
 -10   8   3        0.85       20.90     12.61 o 
  -9   8   3        6.58       29.64     11.18 o 
  -8   8   3        3.52       -4.90     11.76 o 
  -7   8   3      212.08      201.24     11.50 o 
  -6   8   3      243.64      250.33     11.51 o 
  -5   8   3       12.97       15.15      8.76 o 
  -4   8   3        0.48        8.90      7.57 o 
  -3   8   3       98.42       95.69      8.04 o 
  -2   8   3       33.97       26.95      6.04 o 
  -1   8   3      112.58      101.41      8.14 o 
   0   8   3       91.69       91.90      8.03 o 
   1   8   3       45.71       41.19      8.20 o 
   2   8   3       31.60       32.13      8.93 o 
   3   8   3      120.52      125.22      8.41 o 
   4   8   3        3.93       15.92      9.52 o 
   5   8   3       20.77       21.50     11.11 o 
   6   8   3       45.08       38.70     11.26 o 
   7   8   3       60.59       63.23     12.76 o 
   8   8   3       52.64       44.69     12.87 o 
  -7   9   3       13.01       11.55     16.16 o 
  -6   9   3       77.08       65.95     15.93 o 
  -5   9   3        5.16       29.09     14.24 o 
  -4   9   3       55.64       55.63     11.43 o 
  -3   9   3        0.34       16.05     11.41 o 
  -2   9   3       14.60       19.78     12.38 o 
  -1   9   3        8.38        1.04     13.96 o 
   0   9   3       33.76       27.21     12.40 o 
   1   9   3       25.83       31.82     12.78 o 
   2   9   3       34.72       46.45     12.46 o 
   3   9   3        2.26       13.14     14.58 o 
   4   9   3        1.05        6.28     12.37 o 
   5   9   3        0.09       -3.03     15.47 o 
 -16   0   4      112.46      129.51     19.54 o 
 -14   0   4       39.26       41.94     23.35 o 
 -12   0   4       67.76       95.97     25.02 o 
 -10   0   4     1381.84     1308.11     35.32 o 
  -8   0   4        5.64       -6.25     18.51 o 
  -6   0   4    22053.44    23884.70    335.92 o 
  -4   0   4    19103.76    18917.08    254.41 o 
  -2   0   4    20704.53    20698.47    163.58 o 
   0   0   4     2172.81     2178.34     15.60 o 
   2   0   4       40.39       35.70      4.68 o 
   4   0   4      151.12       95.06      6.16 o 
   6   0   4       29.50       54.36      7.08 o 
   8   0   4      676.07      697.01     12.96 o 
  10   0   4       44.29       48.01     12.03 o 
  12   0   4       14.77       11.61     13.88 o 
  14   0   4       39.98       47.67     15.18 o 
 -17   1   4       12.04       12.09     13.20 o 
 -16   1   4        2.15        5.06     14.10 o 
 -15   1   4       23.49       21.22     14.97 o 
 -14   1   4      394.19      372.34     15.88 o 
 -13   1   4       58.91       71.34     15.97 o 
 -12   1   4        1.29       -5.46     16.68 o 
 -11   1   4       39.00       33.44     15.01 o 
 -10   1   4        1.56        4.60      8.04 o 
  -9   1   4     1243.69     1240.92     16.84 o 
  -8   1   4        0.08       -4.25      8.95 o 
  -7   1   4      185.82      254.18      8.96 o 
  -6   1   4     1063.35     1172.12     13.84 o 
  -5   1   4     7387.85     7164.94     83.22 o 
  -4   1   4      166.26      123.59      7.35 o 
  -3   1   4      303.15      319.35      7.77 o 
  -2   1   4     3434.87     3596.69     19.21 o 
  -1   1   4    13079.19    12212.16     93.50 o 
   0   1   4      145.15      140.48      7.31 o 
   1   1   4     1823.11     1551.92     34.67 o 
   2   1   4      142.01      161.37      8.90 o 
   3   1   4      226.31      290.36      6.99 o 
   4   1   4       71.55       78.51      6.07 o 
   5   1   4     2766.92     2541.54     22.52 o 
   6   1   4      619.12      686.82     21.49 o 
   7   1   4     2386.06     2499.74     23.88 o 
   8   1   4       62.11       74.05      6.73 o 
   9   1   4      489.12      501.07     11.67 o 
  10   1   4       12.13       10.21      9.03 o 
  11   1   4      125.56      167.01     10.21 o 
  12   1   4       20.26       23.62      9.70 o 
  13   1   4      312.49      282.31     11.94 o 
  14   1   4       24.88       27.22     10.70 o 
  15   1   4       13.77       29.55     16.67 o 
 -16   2   4       79.41       86.66     15.97 o 
 -15   2   4      238.70      220.19     16.70 o 
 -14   2   4      335.82      362.58     16.34 o 
 -13   2   4        0.64        5.23     12.77 o 
 -12   2   4      358.20      353.09     21.44 o 
 -11   2   4     1465.25     1470.89     24.57 o 
 -10   2   4        1.65       -0.48      8.47 o 
  -9   2   4       39.69       37.54      8.39 o 
  -8   2   4      333.15      358.77     14.91 o 
  -7   2   4      405.49      390.35      9.52 o 
  -6   2   4      932.91      928.51     12.86 o 
  -5   2   4      144.61      112.28      7.58 o 
  -4   2   4       23.95       22.39      4.61 o 
  -3   2   4       17.56       21.29      3.96 o 
  -2   2   4     1580.61     1642.31      7.34 o 
  -1   2   4        5.29        2.19      4.06 o 
   0   2   4     3518.69     3269.01     25.07 o 
   1   2   4     1350.82     1281.29      9.17 o 
   2   2   4      463.50      574.23     13.75 o 
   3   2   4       57.34       58.24      4.84 o 
   4   2   4      127.98      105.37      5.12 o 
   5   2   4      192.73      200.14     15.12 o 
   6   2   4      662.99      766.79      9.18 o 
   7   2   4      185.52      210.49      6.28 o 
   8   2   4        9.82       10.15      4.94 o 
   9   2   4       55.59       56.99      6.51 o 
  10   2   4       24.36       39.20      7.52 o 
  11   2   4       65.16       86.65      8.23 o 
  12   2   4        7.85       12.37      8.57 o 
  13   2   4        0.71       19.69     13.90 o 
  14   2   4       13.78       32.06     14.83 o 
 -16   3   4      285.09      260.46     18.26 o 
 -15   3   4       11.07        9.14     14.03 o 
 -14   3   4       47.03       47.77     14.65 o 
 -13   3   4        3.01       -7.18     26.18 o 
 -12   3   4      264.16      278.92     15.18 o 
 -11   3   4      356.33      303.15     14.92 o 
 -10   3   4        1.83       -4.12      8.88 o 
  -9   3   4       26.58       25.34      7.27 o 
  -8   3   4      396.98      391.32     10.61 o 
  -7   3   4       44.33       51.13      6.29 o 
  -6   3   4      244.61      260.60      8.95 o 
  -5   3   4      155.83      182.12      5.87 o 
  -4   3   4       28.75       54.56      4.48 o 
  -3   3   4      634.33      634.05      5.24 o 
  -2   3   4     3942.74     3636.21     17.68 o 
  -1   3   4       36.41       38.61      2.77 o 
   0   3   4        2.22       10.34      2.49 o 
   1   3   4       30.92       34.53      4.97 o 
   2   3   4     1240.84     1125.52     10.49 o 
   3   3   4      130.18      112.69      4.76 o 
   4   3   4      531.15      618.48      7.05 o 
   5   3   4       48.54       28.68      5.24 o 
   6   3   4      190.33      211.07      6.52 o 
   7   3   4      461.60      431.00      7.72 o 
   8   3   4      186.53      155.74      9.03 o 
   9   3   4        2.40       11.25     10.31 o 
  10   3   4        0.02        9.18     12.03 o 
  11   3   4       78.16       89.23     13.77 o 
  12   3   4      100.56      117.46     15.15 o 
  13   3   4       24.68       22.77     13.86 o 
  14   3   4       14.83        6.96     15.85 o 
 -15   4   4        0.65        8.50     16.21 o 
 -14   4   4        0.32        1.88     14.50 o 
 -13   4   4        3.08       10.13     13.38 o 
 -12   4   4       10.44       26.61     12.65 o 
 -11   4   4      113.71      121.38     10.48 o 
 -10   4   4      169.44      193.80      8.61 o 
  -9   4   4      267.04      282.69      7.91 o 
  -8   4   4        6.45        9.20      6.08 o 
  -7   4   4        1.18        4.96      5.20 o 
  -6   4   4       45.97       51.99      5.21 o 
  -5   4   4      463.83      441.22      5.67 o 
  -4   4   4      133.49      144.76      4.69 o 
  -3   4   4      210.51      220.00      6.46 o 
  -2   4   4      381.59      417.66      4.08 o 
  -1   4   4     2011.25     1933.95     13.55 o 
   0   4   4        0.27        7.35      4.08 o 
   1   4   4       92.52       92.71      4.21 o 
   2   4   4       15.44       16.33      3.29 o 
   3   4   4      256.34      291.98      4.34 o 
   4   4   4      329.92      377.56      6.53 o 
   5   4   4      164.21      185.92      6.01 o 
   6   4   4       72.55       59.35      6.05 o 
   7   4   4        9.22       21.84      6.55 o 
   8   4   4        7.51       14.47      8.22 o 
   9   4   4      100.95      104.64     10.23 o 
  10   4   4      136.83      133.83     11.39 o 
  11   4   4       41.08       44.00     10.86 o 
  12   4   4        9.18        2.01     15.01 o 
  13   4   4       12.60       25.75     17.00 o 
 -14   5   4       18.30       23.59     15.91 o 
 -13   5   4        2.24        4.78     14.21 o 
 -12   5   4      109.85      108.86     10.68 o 
 -11   5   4       86.90       62.32      9.15 o 
 -10   5   4        4.67        8.58      7.40 o 
  -9   5   4       76.25       47.10      6.94 o 
  -8   5   4       86.59      101.67      7.42 o 
  -7   5   4      139.17      156.05      6.14 o 
  -6   5   4       56.37       43.27      5.00 o 
  -5   5   4       10.80        2.49      4.24 o 
  -4   5   4       13.67        8.96      3.71 o 
  -3   5   4      794.52      888.74      6.48 o 
  -2   5   4     1375.86     1481.52     24.90 o 
  -1   5   4       13.85        6.21      3.78 o 
   0   5   4       10.99       10.90      4.14 o 
   1   5   4       56.21       36.58      4.16 o 
   2   5   4     1025.07      985.82      7.92 o 
   3   5   4       60.14       64.44      4.38 o 
   4   5   4       32.29       15.35      5.15 o 
   5   5   4      445.47      436.49      7.66 o 
   6   5   4      193.69      243.94      7.33 o 
   7   5   4      256.78      265.66      8.34 o 
   8   5   4      119.03      101.31      8.11 o 
   9   5   4       18.63       17.52      9.14 o 
  10   5   4       13.41        7.97     10.74 o 
  11   5   4        0.84       -0.26     14.98 o 
  12   5   4      239.30      213.22     16.43 o 
 -13   6   4        7.55       -5.29     14.52 o 
 -12   6   4       92.57      100.32     13.77 o 
 -11   6   4      392.91      398.37     15.45 o 
 -10   6   4       94.73      115.65      7.93 o 
  -9   6   4       31.93       24.06      7.58 o 
  -8   6   4      179.65      187.59      7.56 o 
  -7   6   4       80.96       81.01      5.62 o 
  -6   6   4       89.73       78.91      5.24 o 
  -5   6   4      428.91      461.15      6.84 o 
  -4   6   4       43.42       34.12      6.03 o 
  -3   6   4      138.05      104.59      7.01 o 
  -2   6   4        0.28       -0.35      6.54 o 
  -1   6   4      358.60      421.21      5.60 o 
   0   6   4      574.32      508.75      7.55 o 
   1   6   4      390.51      365.06     11.49 o 
   2   6   4        2.39        4.90      4.51 o 
   3   6   4       62.05       67.28      4.32 o 
   4   6   4      106.69      118.89      5.68 o 
   5   6   4       11.10       21.63      7.02 o 
   6   6   4      238.43      245.97      7.18 o 
   7   6   4       10.57       29.34      6.68 o 
   8   6   4        1.87        6.02      7.73 o 
   9   6   4       48.16       45.75     11.25 o 
  10   6   4       43.80       57.27     12.75 o 
  11   6   4        6.65        9.29     13.17 o 
 -12   7   4       18.18       11.43     12.06 o 
 -11   7   4        0.18       17.48     10.86 o 
 -10   7   4       61.00       74.77     10.68 o 
  -9   7   4      110.04      100.72     13.02 o 
  -8   7   4       49.20       55.53      7.41 o 
  -7   7   4       38.60       42.69      6.06 o 
  -6   7   4        5.95        6.04      6.32 o 
  -5   7   4      395.86      379.44      7.52 o 
  -4   7   4      369.83      353.82      7.67 o 
  -3   7   4      195.37      192.10      9.27 o 
  -2   7   4       48.53       46.94      7.08 o 
  -1   7   4        8.80        4.03      8.01 o 
   0   7   4      138.99      147.05      9.39 o 
   1   7   4       94.76       78.11      5.60 o 
   2   7   4       11.58        7.25      6.97 o 
   3   7   4      118.89      156.83      6.84 o 
   4   7   4      168.79      151.28      4.69 o 
   5   7   4      383.52      380.32      8.44 o 
   6   7   4       17.08       12.91      7.87 o 
   7   7   4      211.90      175.77     10.65 o 
   8   7   4        1.12        3.20     11.49 o 
   9   7   4        0.01        4.62      9.91 o 
  10   7   4        1.21       -2.66     12.58 o 
 -10   8   4       21.64       34.62     13.12 o 
  -9   8   4        3.41        9.45     14.07 o 
  -8   8   4       45.18       35.76     11.03 o 
  -7   8   4       22.33       16.92      9.85 o 
  -6   8   4       56.87       56.43     10.19 o 
  -5   8   4       23.21       25.71      9.26 o 
  -4   8   4        1.20        6.32      8.11 o 
  -3   8   4       12.47       16.82      7.87 o 
  -2   8   4       26.95       30.52     11.20 o 
  -1   8   4      200.39      221.56      9.71 o 
   0   8   4      139.17      154.00     11.91 o 
   1   8   4       26.67       29.45      9.07 o 
   2   8   4        2.24       -5.28      9.33 o 
   3   8   4       23.71       14.36      8.86 o 
   4   8   4       84.77      112.84     10.27 o 
   5   8   4       11.65       11.33     10.45 o 
   6   8   4       19.93       31.86     11.85 o 
   7   8   4      183.01      148.10     12.97 o 
   8   8   4       46.64       26.58     13.06 o 
  -6   9   4        1.13        7.59     15.46 o 
  -5   9   4       11.32       23.87     13.68 o 
  -4   9   4        1.99       18.65     12.13 o 
  -3   9   4       17.85       23.69     13.15 o 
  -2   9   4       11.11       12.12     12.97 o 
  -1   9   4        0.03        4.35     12.41 o 
   0   9   4       61.94       38.20     12.86 o 
   1   9   4       37.26       43.15     12.56 o 
   2   9   4       17.30       14.26     11.68 o 
   3   9   4       20.80       35.95     15.35 o 
   4   9   4        0.02        8.78     13.84 o 
 -17   0   5       54.48       67.04     19.53 o 
 -15   0   5      220.85      212.72     24.05 o 
 -13   0   5     1669.06     1610.77     41.07 o 
 -11   0   5      641.48      601.46     26.82 o 
  -9   0   5      581.19      539.23     25.39 o 
  -7   0   5     5152.37     5511.64     47.64 o 
  -5   0   5    10955.23    11310.40    221.35 o 
  -3   0   5      182.80      174.98     10.82 o 
  -1   0   5       27.48       43.33      5.21 o 
   1   0   5       46.11       39.72      4.30 o 
   3   0   5       38.92       32.97      6.41 o 
   5   0   5     1195.13     1069.91     20.43 o 
   7   0   5        7.22       13.16      8.37 o 
   9   0   5       68.10       98.46     12.91 o 
  11   0   5      442.04      494.82     18.90 o 
  13   0   5       60.06       80.07     20.82 o 
 -17   1   5       14.42       29.16     15.55 o 
 -16   1   5       11.28       13.31     14.68 o 
 -15   1   5      163.08      154.70     30.62 o 
 -14   1   5      143.67      175.18     19.19 o 
 -13   1   5      236.51      223.76     18.17 o 
 -12   1   5     1263.14     1237.01     25.53 o 
 -11   1   5      104.74       96.69     13.76 o 
 -10   1   5       73.67       79.33      9.34 o 
  -9   1   5       40.23       39.44     10.25 o 
  -8   1   5        1.41        5.28     12.17 o 
  -7   1   5     1129.08     1318.63     35.59 o 
  -6   1   5       33.50       34.11      8.73 o 
  -5   1   5      237.55      239.56     10.96 o 
  -4   1   5    24821.89    24740.96    177.33 o 
  -3   1   5     2048.09     2067.30     40.02 o 
  -2   1   5       26.25       28.25      9.17 o 
  -1   1   5     1562.99     1433.71     14.18 o 
   0   1   5      541.70      601.24      6.68 o 
   1   1   5      107.58       70.30      6.60 o 
   2   1   5      655.98      646.34     16.16 o 
   3   1   5       51.97       27.28      4.37 o 
   4   1   5      999.09      924.79      8.75 o 
   5   1   5       83.15       61.13      4.35 o 
   6   1   5      574.36      568.61      7.54 o 
   7   1   5       34.70       48.03      5.31 o 
   8   1   5      134.33      160.55      7.86 o 
   9   1   5       42.61       36.78      8.56 o 
  10   1   5       10.01       21.61      8.87 o 
  11   1   5      155.87      159.74     10.09 o 
  12   1   5        0.13        6.82      9.31 o 
  13   1   5        0.43        3.34     10.41 o 
  14   1   5        6.86       23.77     13.90 o 
 -17   2   5       37.30       27.92     17.85 o 
 -16   2   5       28.96       31.04     15.04 o 
 -15   2   5       38.44       44.59     15.08 o 
 -14   2   5       47.77       42.79     13.82 o 
 -13   2   5      129.89      127.41     18.00 o 
 -12   2   5       12.19       12.22     13.59 o 
 -11   2   5       84.11       91.73     16.15 o 
 -10   2   5       30.31       21.58     10.55 o 
  -9   2   5        7.42       10.77      8.44 o 
  -8   2   5      855.09     1037.71     18.34 o 
  -7   2   5      204.57      213.25     10.91 o 
  -6   2   5      347.83      309.99      9.85 o 
  -5   2   5     3063.11     3204.85     27.19 o 
  -4   2   5        1.10        2.04      4.81 o 
  -3   2   5      230.51      217.84      8.86 o 
  -2   2   5      735.35      780.94      8.59 o 
  -1   2   5      148.46      147.79      6.09 o 
   0   2   5        9.91        3.34      4.80 o 
   1   2   5      429.55      356.05     13.07 o 
   2   2   5      306.63      260.60      6.46 o 
   3   2   5      629.25      618.99     17.55 o 
   4   2   5        4.45        2.18      3.96 o 
   5   2   5       15.26       11.08      6.57 o 
   6   2   5      366.18      439.07      8.22 o 
   7   2   5       76.65       75.44      4.34 o 
   8   2   5       28.95       22.80      4.97 o 
   9   2   5      145.02      128.23      7.06 o 
  10   2   5        9.61       10.60      6.93 o 
  11   2   5      187.68      215.69     12.34 o 
  12   2   5       73.93       82.90      8.58 o 
  13   2   5        4.88       -0.42     14.03 o 
  14   2   5        0.11       29.15     16.73 o 
 -16   3   5       54.42       49.13     16.42 o 
 -15   3   5        0.53        0.81     14.29 o 
 -14   3   5        1.61        6.27     12.31 o 
 -13   3   5       72.33       72.94     13.24 o 
 -12   3   5       25.05       30.34     13.70 o 
 -11   3   5      121.85       96.39     12.71 o 
 -10   3   5      145.35      179.67     12.59 o 
  -9   3   5      358.81      384.02     17.50 o 
  -8   3   5      217.32      271.95     14.24 o 
  -7   3   5       13.50       -0.88      6.75 o 
  -6   3   5      139.72      150.64      6.95 o 
  -5   3   5       40.01       38.10      4.88 o 
  -4   3   5       82.88       64.40      4.44 o 
  -3   3   5      231.91      256.01      6.85 o 
  -2   3   5      224.05      216.18      8.28 o 
  -1   3   5     6138.91     5903.50     45.60 o 
   0   3   5      498.17      447.85     14.56 o 
   1   3   5        6.50        2.29      3.14 o 
   2   3   5        1.79       11.48      3.08 o 
   3   3   5      277.65      242.56      5.30 o 
   4   3   5      565.95      698.55     15.81 o 
   5   3   5       10.73        0.69      4.70 o 
   6   3   5        4.98        6.68      5.60 o 
   7   3   5      398.00      402.68      8.28 o 
   8   3   5      110.12      121.42      8.37 o 
   9   3   5      194.41      221.50     11.04 o 
  10   3   5      206.05      205.39     17.46 o 
  11   3   5       73.10       61.13     14.32 o 
  12   3   5        0.51        3.97     13.75 o 
  13   3   5        7.89        9.21     15.31 o 
  14   3   5       26.57       35.11     16.58 o 
 -15   4   5       20.22       20.37     14.71 o 
 -14   4   5       29.11        8.15     14.02 o 
 -13   4   5       16.77       15.57     12.08 o 
 -12   4   5       18.86        3.33     12.35 o 
 -11   4   5        7.46       19.95     12.53 o 
 -10   4   5     1775.09     1904.80     33.16 o 
  -9   4   5       95.20       95.26      8.21 o 
  -8   4   5       63.20       62.27      8.53 o 
  -7   4   5       15.16       28.80      5.81 o 
  -6   4   5       10.01       14.42      5.00 o 
  -5   4   5       13.23        7.81      4.75 o 
  -4   4   5      793.27      806.73      7.18 o 
  -3   4   5      147.94      131.35      3.53 o 
  -2   4   5     3286.66     3331.35     29.36 o 
  -1   4   5        0.99        0.82      2.58 o 
   0   4   5     1545.00     1482.05     16.61 o 
   1   4   5      177.22      164.05      5.06 o 
   2   4   5      426.93      406.10      5.01 o 
   3   4   5       48.75       69.32      3.46 o 
   4   4   5      432.23      393.46      6.61 o 
   5   4   5       49.22       56.59      5.36 o 
   6   4   5      546.46      568.38      8.15 o 
   7   4   5        1.51        4.74      7.00 o 
   8   4   5       13.68       23.38      7.99 o 
   9   4   5       12.52       18.74      9.46 o 
  10   4   5       65.25       70.55     10.48 o 
  11   4   5        7.95       27.99     14.07 o 
  12   4   5       68.23       61.69     16.62 o 
  13   4   5        2.65       -0.35     16.23 o 
 -15   5   5        8.22       21.36     15.62 o 
 -14   5   5        0.27        7.21     14.49 o 
 -13   5   5       51.12       71.60     13.97 o 
 -12   5   5        2.55       21.71     15.11 o 
 -11   5   5       24.65       22.01      8.93 o 
 -10   5   5      112.48      101.05      8.86 o 
  -9   5   5      475.50      511.54      9.32 o 
  -8   5   5       67.87       94.96      7.50 o 
  -7   5   5      155.38      158.11      6.35 o 
  -6   5   5        6.61        8.43      5.14 o 
  -5   5   5      277.58      266.28      6.23 o 
  -4   5   5       26.27       27.24      3.70 o 
  -3   5   5      814.08      814.73      7.39 o 
  -2   5   5      570.09      633.94      8.01 o 
  -1   5   5      694.95      745.13      7.78 o 
   0   5   5       73.22       83.94      5.10 o 
   1   5   5        2.53        0.72      2.76 o 
   2   5   5      667.75      658.04     10.27 o 
   3   5   5      862.91      923.63      9.53 o 
   4   5   5      111.44      106.54      6.12 o 
   5   5   5      197.15      211.39      6.95 o 
   6   5   5       25.94       42.56      6.62 o 
   7   5   5      134.87      114.53      7.61 o 
   8   5   5        0.18       10.49      7.60 o 
   9   5   5        8.53       10.06      9.02 o 
  10   5   5        0.00        7.92     12.14 o 
  11   5   5        0.40        5.12     12.64 o 
  12   5   5       13.02       15.05     13.79 o 
 -13   6   5        0.89        4.12     13.88 o 
 -12   6   5       57.37       67.03     17.02 o 
 -11   6   5       15.89       -2.10     11.19 o 
 -10   6   5      147.30      138.52      8.55 o 
  -9   6   5       40.03       55.96      8.40 o 
  -8   6   5      262.24      219.15      6.78 o 
  -7   6   5        1.48       -1.66      5.44 o 
  -6   6   5      574.43      596.72     11.65 o 
  -5   6   5        1.44        9.09      4.45 o 
  -4   6   5      153.20      121.41      5.58 o 
  -3   6   5        0.07        0.94      6.91 o 
  -2   6   5       30.95       11.28      5.33 o 
  -1   6   5        1.15        9.63      5.86 o 
   0   6   5      366.91      432.90      8.61 o 
   1   6   5      105.38       99.06      6.15 o 
   2   6   5       81.45       84.12      5.51 o 
   3   6   5       50.63       58.54      6.36 o 
   4   6   5      282.16      269.26      5.30 o 
   5   6   5       78.35      113.91      6.48 o 
   6   6   5       35.39       46.11      6.86 o 
   7   6   5        1.15        6.47      7.34 o 
   8   6   5        7.34        5.98     11.22 o 
   9   6   5        7.35       12.22     11.44 o 
  10   6   5       23.08       21.25     12.23 o 
  11   6   5       29.47       33.16     13.52 o 
 -12   7   5        8.57        5.28     14.26 o 
 -11   7   5        1.96        3.78     11.09 o 
 -10   7   5        0.26        6.75      9.81 o 
  -9   7   5        3.41        9.81     13.34 o 
  -8   7   5        4.20       13.49      7.41 o 
  -7   7   5       33.10       33.48      5.74 o 
  -6   7   5        2.05        7.13      6.48 o 
  -5   7   5      208.34      214.20      6.18 o 
  -4   7   5       30.99       35.01      7.51 o 
  -3   7   5      130.20      114.70     10.29 o 
  -2   7   5       11.49       19.00      7.91 o 
  -1   7   5        0.12        0.97      4.19 o 
   0   7   5       26.91       28.98      5.33 o 
   1   7   5        0.21        0.91      6.31 o 
   2   7   5      375.76      358.10      7.46 o 
   3   7   5      189.69      229.20      9.11 o 
   4   7   5       47.84       57.51      5.32 o 
   5   7   5      150.65      140.67      8.19 o 
   6   7   5       31.72       23.73      8.39 o 
   7   7   5       30.85       28.08      9.01 o 
   8   7   5       30.25       41.42     10.99 o 
   9   7   5        3.76        4.27     11.55 o 
 -10   8   5       45.21       43.56     14.37 o 
  -9   8   5      128.54      104.37     13.49 o 
  -8   8   5        1.19       -1.73     10.56 o 
  -7   8   5        0.00       -3.98     11.04 o 
  -6   8   5      103.26      105.74     10.69 o 
  -5   8   5      122.83      103.26      9.77 o 
  -4   8   5       30.41       24.35      8.60 o 
  -3   8   5        4.99       13.00     10.53 o 
  -2   8   5        6.18        7.49     11.33 o 
  -1   8   5       50.87       42.35     11.17 o 
   0   8   5      236.22      293.59     10.88 o 
   1   8   5       90.34       97.92      9.66 o 
   2   8   5       21.34       22.47     10.82 o 
   3   8   5        1.66        0.21      9.49 o 
   4   8   5       19.93       17.85      9.05 o 
   5   8   5       53.85       71.30     12.03 o 
   6   8   5        6.76       10.41     11.87 o 
   7   8   5       60.45       30.98     12.33 o 
  -6   9   5        8.31       16.82     16.16 o 
  -5   9   5        6.23        9.63     14.34 o 
  -4   9   5        2.67       15.89     13.52 o 
  -3   9   5        1.20       10.42     13.00 o 
  -2   9   5       58.25       50.87     13.39 o 
  -1   9   5        0.71       17.89     12.09 o 
   0   9   5       12.70        9.28     12.35 o 
   1   9   5       34.54       22.04     12.16 o 
   2   9   5       45.47       45.41     14.97 o 
   3   9   5        7.94       12.26     16.13 o 
   4   9   5       24.65       27.32     22.22 o 
 -16   0   6      112.94      125.02     30.43 o 
 -14   0   6      106.82      111.52     23.85 o 
 -10   0   6       39.60       36.72     14.63 o 
  -8   0   6     1986.30     2058.20     32.36 o 
  -6   0   6      503.65      598.43     20.95 o 
  -4   0   6    10066.83    10188.05     51.47 o 
  -2   0   6    11054.11    11688.26    129.45 o 
   0   0   6      248.83      279.83      6.02 o 
   2   0   6      189.83      252.29      8.37 o 
   4   0   6       22.53       23.74      6.57 o 
   6   0   6      377.13      369.28     10.05 o 
   8   0   6       84.33       65.01     12.47 o 
  10   0   6      194.63      187.00     14.33 o 
  12   0   6       25.00       46.13     14.54 o 
  14   0   6       10.58       14.50     33.20 o 
 -17   1   6      168.52      194.52     18.31 o 
 -16   1   6        0.06      -11.60     25.27 o 
 -15   1   6       61.38       57.35     19.18 o 
 -14   1   6       83.11       70.99     16.12 o 
 -13   1   6      296.95      317.47     18.75 o 
 -12   1   6      272.05      255.54     49.73 o 
 -11   1   6      423.68      379.76     16.40 o 
 -10   1   6        3.46        1.17      9.83 o 
  -9   1   6       33.74       32.03      9.86 o 
  -8   1   6      213.55      247.24     27.53 o 
  -7   1   6     1176.01     1124.27     17.72 o 
  -6   1   6        6.98        2.02      8.88 o 
  -5   1   6     1779.80     1798.39     39.62 o 
  -4   1   6     1759.33     1865.92     20.07 o 
  -3   1   6     2096.14     2279.92     20.31 o 
  -2   1   6     1451.19     1639.45     11.09 o 
  -1   1   6     2293.83     2039.22     10.63 o 
   0   1   6      147.28      166.07      3.39 o 
   1   1   6      482.43      497.35      5.27 o 
   2   1   6        0.04        0.39      4.61 o 
   3   1   6        5.04       11.47      4.46 o 
   4   1   6      436.90      352.09      5.80 o 
   5   1   6      878.67      799.70     14.23 o 
   6   1   6       25.02       14.17      4.54 o 
   7   1   6      159.39      164.67      6.87 o 
   8   1   6       21.26        7.47      7.40 o 
   9   1   6      357.49      377.27     10.94 o 
  10   1   6        4.35        9.81      8.83 o 
  11   1   6      135.48      115.33     10.13 o 
  12   1   6       11.64       11.00     10.19 o 
  13   1   6        1.95        7.82     16.05 o 
  14   1   6        1.88       16.80     15.46 o 
 -17   2   6       18.44       22.97     20.54 o 
 -16   2   6       55.60       66.20     15.91 o 
 -15   2   6       14.27       26.28     13.76 o 
 -14   2   6        1.29      -15.22     16.24 o 
 -13   2   6      277.81      296.73     17.96 o 
 -12   2   6      246.07      212.78     16.45 o 
 -11   2   6      395.40      352.89     17.06 o 
 -10   2   6      271.39      240.41     14.28 o 
  -9   2   6      203.39      228.79     10.12 o 
  -8   2   6     1078.88     1173.69     19.64 o 
  -7   2   6      169.02      167.54     15.02 o 
  -6   2   6       97.72       97.35      7.91 o 
  -5   2   6     4519.76     4791.41     18.04 o 
  -4   2   6       97.08       95.17      5.38 o 
  -3   2   6      355.35      323.26      5.66 o 
  -2   2   6     2314.40     2164.67     21.23 o 
  -1   2   6        1.09        0.70      4.50 o 
   0   2   6      649.24      536.10      6.78 o 
   1   2   6       95.88      142.43      7.88 o 
   2   2   6      497.44      524.93     10.52 o 
   3   2   6      200.85      258.93      4.82 o 
   4   2   6      191.23      180.48      7.83 o 
   5   2   6       47.32       41.96      5.23 o 
   6   2   6      816.96      813.68     15.11 o 
   7   2   6       42.45       50.35      8.35 o 
   8   2   6        0.01       -6.20     10.43 o 
   9   2   6       36.55       41.53      6.35 o 
  10   2   6        1.44       -1.04      6.72 o 
  11   2   6        3.19       11.84      7.12 o 
  12   2   6       68.08       68.46     13.93 o 
  13   2   6        3.20        7.73     14.99 o 
  14   2   6        6.16       28.36     16.75 o 
 -16   3   6       26.82       24.68     15.55 o 
 -15   3   6       10.04        2.97     14.44 o 
 -14   3   6       46.56       42.73     14.10 o 
 -13   3   6        0.29        4.04     12.83 o 
 -12   3   6        1.89        5.73     20.52 o 
 -11   3   6     1233.42     1207.46     50.80 o 
 -10   3   6       43.70       54.91     10.92 o 
  -9   3   6        0.26        2.78      9.10 o 
  -8   3   6      493.60      530.22     12.00 o 
  -7   3   6       21.76       28.32      6.82 o 
  -6   3   6      102.26      102.38      5.92 o 
  -5   3   6       31.47       51.40      4.90 o 
  -4   3   6      219.27      250.41      5.97 o 
  -3   3   6       35.48       35.15      4.68 o 
  -2   3   6        7.68        8.88      2.86 o 
  -1   3   6     1872.19     1802.29     21.05 o 
   0   3   6     3121.24     3063.10     13.44 o 
   1   3   6       23.63       30.82      2.86 o 
   2   3   6      211.56      200.06      6.14 o 
   3   3   6      225.64      178.52      6.52 o 
   4   3   6     1826.91     1799.78     11.36 o 
   5   3   6       16.68       20.40      4.85 o 
   6   3   6      211.82      210.23      6.06 o 
   7   3   6        5.96        3.94      6.43 o 
   8   3   6      262.79      230.88     10.96 o 
   9   3   6        7.73       10.61      8.59 o 
  10   3   6      256.89      270.91     11.29 o 
  11   3   6        1.61        6.66     18.23 o 
  12   3   6        0.97        9.84     16.99 o 
  13   3   6        1.41       20.62     19.65 o 
 -15   4   6       12.95        8.22     15.90 o 
 -14   4   6        2.59        0.43     15.05 o 
 -13   4   6      110.68      111.57     14.29 o 
 -12   4   6       10.64       13.26     12.38 o 
 -11   4   6      110.16      139.97     13.08 o 
 -10   4   6      177.43      179.12      9.79 o 
  -9   4   6      353.57      338.85     12.99 o 
  -8   4   6        4.41       15.15      7.40 o 
  -7   4   6        2.54        1.41      5.67 o 
  -6   4   6      275.79      291.29      6.88 o 
  -5   4   6      127.90      120.57      5.34 o 
  -4   4   6      576.31      552.66      5.93 o 
  -3   4   6       41.09       51.46      3.55 o 
  -2   4   6      289.81      266.61      5.26 o 
  -1   4   6      640.90      598.51      8.66 o 
   0   4   6       52.94       55.04      3.40 o 
   1   4   6     1161.90     1143.44     10.60 o 
   2   4   6       36.03       31.78      3.22 o 
   3   4   6      556.81      561.61     10.21 o 
   4   4   6      188.80      215.43      9.44 o 
   5   4   6      244.90      286.29      9.02 o 
   6   4   6        4.61        6.37      6.26 o 
   7   4   6      119.12      133.88      7.41 o 
   8   4   6        4.88        5.08      7.89 o 
   9   4   6       34.04       39.94      8.72 o 
  10   4   6       35.76       35.03     12.89 o 
  11   4   6       16.31       20.52     14.51 o 
  12   4   6       26.29       22.06     16.97 o 
 -15   5   6        5.11       13.35     16.89 o 
 -14   5   6        5.18       19.34     14.83 o 
 -13   5   6        0.64        5.78     13.35 o 
 -12   5   6       66.37       68.98     12.81 o 
 -11   5   6        0.08        4.29     11.83 o 
 -10   5   6       99.36       81.24      8.87 o 
  -9   5   6      412.85      415.65     11.31 o 
  -8   5   6      196.47      188.78      8.13 o 
  -7   5   6        6.91        8.74      6.02 o 
  -6   5   6      623.53      599.47      8.13 o 
  -5   5   6        0.35        0.19      5.33 o 
  -4   5   6        6.83        8.02      3.47 o 
  -3   5   6     1257.07     1171.03     16.62 o 
  -2   5   6        8.99       11.39      4.29 o 
  -1   5   6        5.67        7.62      4.60 o 
   0   5   6      240.86      239.18      6.83 o 
   1   5   6      438.13      429.77      5.00 o 
   2   5   6      119.75       97.20      4.23 o 
   3   5   6      418.67      430.21      8.49 o 
   4   5   6      683.83      786.09     15.94 o 
   5   5   6       85.93       69.98      8.16 o 
   6   5   6        0.32        3.43      6.92 o 
   7   5   6       54.12       58.03      7.23 o 
   8   5   6      219.54      224.36      9.54 o 
   9   5   6       60.72       67.52     12.86 o 
  10   5   6      165.38      140.62     13.38 o 
  11   5   6        0.01       -6.73     13.29 o 
 -13   6   6        9.16       21.36     14.01 o 
 -12   6   6       65.59       42.91     11.74 o 
 -11   6   6       17.03        2.11     10.44 o 
 -10   6   6      110.56       91.04      9.40 o 
  -9   6   6       85.72       73.51     10.32 o 
  -8   6   6      407.38      399.32      9.57 o 
  -7   6   6       76.91       83.46      7.49 o 
  -6   6   6       37.17       40.43      5.65 o 
  -5   6   6       26.39       25.60      3.67 o 
  -4   6   6      436.93      487.47      8.65 o 
  -3   6   6       27.51       37.10      5.99 o 
  -2   6   6       11.84       20.28      5.47 o 
  -1   6   6       47.22       53.26      5.76 o 
   0   6   6        6.67       -0.26      6.49 o 
   1   6   6      738.96      798.16      9.43 o 
   2   6   6       20.43       25.51      4.63 o 
   3   6   6      950.61     1031.38     14.94 o 
   4   6   6      272.86      280.18      6.17 o 
   5   6   6      164.27      184.55      7.38 o 
   6   6   6       43.30       43.18      7.33 o 
   7   6   6      152.57      156.70     10.84 o 
   8   6   6        3.20       11.34     11.14 o 
   9   6   6        7.28        3.13     12.60 o 
  10   6   6        0.66        2.02     12.71 o 
 -12   7   6       65.21       74.87     15.64 o 
 -11   7   6       63.82       57.94     15.23 o 
 -10   7   6       16.26       17.95     13.41 o 
  -9   7   6       36.91       30.08     12.84 o 
  -8   7   6      496.14      518.64     11.02 o 
  -7   7   6      898.20      871.84     16.78 o 
  -6   7   6      173.24      167.57      6.37 o 
  -5   7   6      188.21      174.45      7.17 o 
  -4   7   6       20.56       12.44      8.53 o 
  -3   7   6      244.55      237.47     11.05 o 
  -2   7   6       65.17       56.15      5.86 o 
  -1   7   6       16.05       23.33      5.96 o 
   0   7   6       47.99       34.60      6.16 o 
   1   7   6        0.00       -3.03      5.10 o 
   2   7   6      596.18      666.32     11.75 o 
   3   7   6       92.29       94.20      5.43 o 
   4   7   6        9.55        0.37      7.37 o 
   5   7   6      176.40      174.61      8.76 o 
   6   7   6       56.83       33.95      8.49 o 
   7   7   6       14.67        7.91      9.34 o 
   8   7   6       13.06       16.77     11.96 o 
   9   7   6        0.22      -16.79     31.03 o 
  -9   8   6        4.98       18.50     13.95 o 
  -8   8   6       61.37       50.92     11.21 o 
  -7   8   6       30.89       28.93     10.62 o 
  -6   8   6        2.46        6.19     10.38 o 
  -5   8   6        0.77        6.56      9.04 o 
  -4   8   6      139.47      172.11     15.43 o 
  -3   8   6        0.21       10.45     10.65 o 
  -2   8   6       42.34       61.82     11.79 o 
  -1   8   6       28.30       27.75     11.21 o 
   0   8   6       10.28       18.11      9.40 o 
   1   8   6       28.07       45.56      9.24 o 
   2   8   6       20.92       19.06     11.44 o 
   3   8   6        0.68        6.34     12.83 o 
   4   8   6        0.85       11.06     11.49 o 
   5   8   6        1.12        2.95     11.02 o 
   6   8   6       31.15       24.57     16.45 o 
  -6   9   6       76.13       55.93     15.32 o 
  -5   9   6        8.93       35.85     14.15 o 
  -4   9   6       10.69       12.50     13.19 o 
  -3   9   6       17.55       24.58     13.21 o 
  -2   9   6        6.58        9.21     12.54 o 
  -1   9   6        1.67        5.21     12.23 o 
   0   9   6       92.47       94.22     12.82 o 
   1   9   6       21.59       27.30     15.65 o 
   2   9   6       23.86       26.80     15.80 o 
   3   9   6       18.93       29.05     16.40 o 
 -17   0   7       57.97       76.43     28.24 o 
 -15   0   7      150.24      183.34     29.99 o 
 -13   0   7        0.05       -7.15     23.33 o 
 -11   0   7      160.14      201.40     21.15 o 
  -9   0   7      162.88      158.69     14.71 o 
  -7   0   7     5710.68     6049.67     50.90 o 
  -5   0   7     1449.58     1659.43     19.49 o 
  -3   0   7     2825.76     2826.60     67.94 o 
  -1   0   7       13.87       20.77      5.00 o 
   1   0   7     6364.80     6357.54     43.77 o 
   3   0   7      209.99      211.94      6.50 o 
   5   0   7       11.93        7.60      5.40 o 
   7   0   7     1537.70     1463.77     18.25 o 
   9   0   7       62.47       56.22     13.49 o 
  11   0   7        2.47       -2.93     14.44 o 
  13   0   7        3.20       -0.09     16.01 o 
 -17   1   7       16.48        7.99     21.36 o 
 -16   1   7      149.70      163.21     20.39 o 
 -15   1   7      142.66      127.54     17.12 o 
 -14   1   7       49.74       30.96     15.72 o 
 -13   1   7      160.94      143.18     23.74 o 
 -12   1   7        0.35       18.67     22.14 o 
 -11   1   7        1.39        7.64     13.48 o 
 -10   1   7      383.68      349.67     13.83 o 
  -9   1   7        5.12       10.34     11.16 o 
  -8   1   7      101.65      141.44     11.25 o 
  -7   1   7       32.00       24.22     12.89 o 
  -6   1   7     8054.86     8523.91     93.17 o 
  -5   1   7     2048.50     2020.24     32.18 o 
  -4   1   7       17.95       10.19      6.60 o 
  -3   1   7      528.75      557.77     13.60 o 
  -2   1   7     1537.12     1744.47      7.99 o 
  -1   1   7        4.18       12.91      5.00 o 
   0   1   7     4791.10     4860.91     46.18 o 
   1   1   7     1869.72     2017.25     10.16 o 
   2   1   7        0.27        1.27      4.66 o 
   3   1   7      147.45      173.55      6.50 o 
   4   1   7      775.63      796.67      9.71 o 
   5   1   7       46.25       45.77      5.03 o 
   6   1   7      325.50      242.49      5.82 o 
   7   1   7      502.06      481.64      9.13 o 
   8   1   7        6.54        0.92      8.36 o 
   9   1   7        0.43       -4.85      8.85 o 
  10   1   7       44.99       24.49      9.50 o 
  11   1   7       32.60       27.79      9.32 o 
  12   1   7       11.56       15.82      9.72 o 
  13   1   7        9.28       20.38     14.60 o 
 -17   2   7        0.42        7.42     19.18 o 
 -16   2   7       26.50       23.33     19.66 o 
 -15   2   7        2.89        7.27     16.12 o 
 -14   2   7        9.06      -11.00     17.28 o 
 -13   2   7        3.42       -0.66     15.95 o 
 -12   2   7       60.18       49.54     16.32 o 
 -11   2   7       15.10        7.57     14.77 o 
 -10   2   7       61.10       65.49     11.27 o 
  -9   2   7      217.53      236.38     10.51 o 
  -8   2   7      100.79      114.51      9.97 o 
  -7   2   7      125.64      135.94     11.93 o 
  -6   2   7      254.76      258.69      7.49 o 
  -5   2   7     2122.38     2152.83     16.98 o 
  -4   2   7      951.09      988.84     12.01 o 
  -3   2   7      310.89      309.87      8.19 o 
  -2   2   7      392.25      460.42      6.02 o 
  -1   2   7       93.51      119.23      4.47 o 
   0   2   7      536.85      484.75     11.99 o 
   1   2   7      849.45      800.24     10.64 o 
   2   2   7      118.50      134.61      4.65 o 
   3   2   7        1.16       -2.44      4.27 o 
   4   2   7      198.77      214.66      5.68 o 
   5   2   7       45.37       24.04      3.58 o 
   6   2   7      270.19      272.56     13.40 o 
   7   2   7      187.12      158.88      9.59 o 
   8   2   7       68.93       75.18     10.47 o 
   9   2   7      112.14      123.50     13.66 o 
  10   2   7       32.16       14.13     13.59 o 
  11   2   7        0.86      -14.85     15.38 o 
  12   2   7       20.83       27.63     15.40 o 
  13   2   7       22.76       14.90     15.65 o 
 -16   3   7       28.91       29.91     16.15 o 
 -15   3   7       62.86       81.77     16.14 o 
 -14   3   7        1.51        9.43     13.89 o 
 -13   3   7      134.38      116.51     17.25 o 
 -12   3   7        2.65        0.31     13.61 o 
 -11   3   7      575.99      561.31     18.95 o 
 -10   3   7      136.70      158.02     12.63 o 
  -9   3   7       59.89       53.12      9.42 o 
  -8   3   7      157.67      176.92      9.07 o 
  -7   3   7      207.61      209.97      9.73 o 
  -6   3   7      304.82      285.37      6.71 o 
  -5   3   7       49.89       43.30      5.24 o 
  -4   3   7     1146.46     1153.89      9.21 o 
  -3   3   7      284.40      273.80      5.95 o 
  -2   3   7       30.62       21.74      6.05 o 
  -1   3   7     1545.95     1617.18     11.27 o 
   0   3   7     1218.03     1084.44     21.80 o 
   1   3   7      663.30      606.70     10.65 o 
   2   3   7       16.62       49.15      5.11 o 
   3   3   7       60.22       60.41      3.66 o 
   4   3   7        2.43       -0.68      6.22 o 
   5   3   7     1730.23     1800.48     19.44 o 
   6   3   7      621.82      592.78     15.94 o 
   7   3   7       67.88       44.39      8.26 o 
   8   3   7        0.38        0.86      6.92 o 
   9   3   7        0.30        7.01      8.62 o 
  10   3   7       31.53       12.08     13.49 o 
  11   3   7       37.48       29.64     15.52 o 
  12   3   7        3.14        0.10     19.34 o 
 -15   4   7        9.21       14.45     16.01 o 
 -14   4   7       15.19        6.48     13.54 o 
 -13   4   7       41.72       41.56     13.12 o 
 -12   4   7       45.64       24.10     12.54 o 
 -11   4   7       60.92       80.56     12.99 o 
 -10   4   7       76.90       84.33     10.49 o 
  -9   4   7      100.95      114.81     10.13 o 
  -8   4   7      719.52      801.18     23.45 o 
  -7   4   7       47.25       71.42      7.36 o 
  -6   4   7       92.74       86.55      5.85 o 
  -5   4   7       73.76       76.80      5.43 o 
  -4   4   7       11.28       18.35      4.58 o 
  -3   4   7     1338.98     1533.56     16.43 o 
  -2   4   7      280.12      294.31      5.79 o 
  -1   4   7       39.78       45.37      5.43 o 
   0   4   7     1054.15      988.81     13.93 o 
   1   4   7      171.02      128.05      7.91 o 
   2   4   7      819.00      721.78     13.19 o 
   3   4   7        6.12        1.04      2.72 o 
   4   4   7        0.77        7.53      7.35 o 
   5   4   7      273.16      303.85      9.95 o 
   6   4   7      862.70      896.83      9.53 o 
   7   4   7        2.94        6.85      5.84 o 
   8   4   7      280.60      272.02      8.42 o 
   9   4   7        5.41       13.91     13.23 o 
  10   4   7        7.69        0.59     12.74 o 
  11   4   7        2.77       23.17     15.31 o 
  12   4   7       26.30       12.59     13.97 o 
 -14   5   7        1.16        3.82     14.72 o 
 -13   5   7       18.13       10.20     13.55 o 
 -12   5   7       29.68       26.21     13.19 o 
 -11   5   7       83.92      105.86     14.55 o 
 -10   5   7       17.31       12.77      8.91 o 
  -9   5   7     1079.59     1105.78     20.81 o 
  -8   5   7       59.88       75.11      7.74 o 
  -7   5   7      144.17      147.65      7.39 o 
  -6   5   7      352.80      313.49      8.24 o 
  -5   5   7      496.47      448.39     11.04 o 
  -4   5   7       14.09       22.73      3.87 o 
  -3   5   7        3.24        5.57      3.25 o 
  -2   5   7      145.86      146.82      4.77 o 
  -1   5   7      197.93      210.92      4.33 o 
   0   5   7      162.65      164.71      6.20 o 
   1   5   7      951.94      864.49      7.00 o 
   2   5   7        0.80        7.52      3.70 o 
   3   5   7      580.87      530.02      7.57 o 
   4   5   7       67.20       47.57      6.65 o 
   5   5   7      816.44      793.96     19.87 o 
   6   5   7       47.97       47.27      9.55 o 
   7   5   7        2.64       -4.29      6.45 o 
   8   5   7        4.28        2.73     11.46 o 
   9   5   7        4.15       19.24     12.26 o 
  10   5   7       14.46       11.64     13.40 o 
  11   5   7        4.93       12.28     14.69 o 
 -13   6   7        0.07       -0.22     12.71 o 
 -12   6   7       49.05       49.18     11.62 o 
 -11   6   7       14.68       18.56     10.93 o 
 -10   6   7       31.90       33.57      9.87 o 
  -9   6   7        1.00        2.27     10.21 o 
  -8   6   7       16.95       14.24      6.85 o 
  -7   6   7        1.52        1.75      7.12 o 
  -6   6   7      159.06      136.62      8.26 o 
  -5   6   7      309.91      278.83     10.04 o 
  -4   6   7      613.18      558.50      9.59 o 
  -3   6   7       56.35       70.71      6.04 o 
  -2   6   7       81.41       84.01      6.40 o 
  -1   6   7      253.04      263.91      8.08 o 
   0   6   7      121.17      133.58      7.60 o 
   1   6   7       34.41       37.08      3.41 o 
   2   6   7      373.22      381.18      6.64 o 
   3   6   7      140.77      170.17      7.83 o 
   4   6   7      105.91       99.08      6.05 o 
   5   6   7       19.77        5.33      5.68 o 
   6   6   7       53.15       57.29      7.41 o 
   7   6   7       85.45       86.60     12.84 o 
   8   6   7       34.43       23.41     13.41 o 
   9   6   7        0.01        7.31     12.59 o 
  10   6   7        7.57       30.20     13.40 o 
 -12   7   7       17.27       29.44     16.59 o 
 -11   7   7       32.37       44.65     14.96 o 
 -10   7   7        6.44        0.24     13.90 o 
  -9   7   7        1.53       11.69     13.71 o 
  -8   7   7      180.12      187.34     13.83 o 
  -7   7   7       10.40        9.33     10.55 o 
  -6   7   7      162.26      137.59      8.38 o 
  -5   7   7       50.23       42.47      9.76 o 
  -4   7   7       30.54       27.46      7.60 o 
  -3   7   7       41.79       47.33      6.21 o 
  -2   7   7       40.22       51.57      6.73 o 
  -1   7   7      183.69      198.04      7.32 o 
   0   7   7        7.22        5.55      5.46 o 
   1   7   7       38.39       33.29      6.13 o 
   2   7   7      340.00      429.57     11.31 o 
   3   7   7        0.15        8.90      5.42 o 
   4   7   7        4.01        1.85      6.30 o 
   5   7   7       54.86       42.41     10.65 o 
   6   7   7       72.69       89.06      9.22 o 
   7   7   7        0.09        0.78     13.11 o 
   8   7   7        4.60       18.36     20.66 o 
  -9   8   7       42.93       29.40     14.99 o 
  -8   8   7       16.16       23.62     12.13 o 
  -7   8   7       29.16       20.54     11.38 o 
  -6   8   7      294.01      297.10     13.01 o 
  -5   8   7      121.33      128.74     10.57 o 
  -4   8   7        1.74       24.28     12.67 o 
  -3   8   7       31.16       39.96     10.33 o 
  -2   8   7        3.72        5.81     11.77 o 
  -1   8   7        2.73       -2.90     11.16 o 
   0   8   7      194.97      174.25     10.26 o 
   1   8   7        1.40       11.10      8.80 o 
   2   8   7       11.65       10.22     11.43 o 
   3   8   7      103.25      111.35     12.78 o 
   4   8   7        0.16       13.00     15.17 o 
   5   8   7        2.12        8.56     15.33 o 
   6   8   7        0.15        6.47     16.09 o 
  -5   9   7       41.22       45.88     13.23 o 
  -4   9   7       63.22       60.09     14.05 o 
  -3   9   7        0.01        7.05     12.64 o 
  -2   9   7       13.25       14.13     12.80 o 
  -1   9   7        6.98       17.55     12.63 o 
   0   9   7      287.49      336.41     17.64 o 
   1   9   7       31.92       28.03     15.92 o 
 -16   0   8       68.51       76.08     30.09 o 
 -14   0   8       22.53        5.33     25.17 o 
 -12   0   8      416.47      442.54     26.30 o 
 -10   0   8       42.32       54.26     21.39 o 
  -8   0   8      129.30      133.64     14.15 o 
  -6   0   8       14.46       27.49     16.89 o 
  -4   0   8     1217.66     1526.25     19.66 o 
  -2   0   8      117.83      100.92      7.10 o 
   0   0   8     4117.60     4713.13     49.78 o 
   2   0   8     2150.91     2179.11     36.50 o 
   4   0   8       13.86       14.66      5.59 o 
   6   0   8      107.83       77.17      7.27 o 
   8   0   8      151.27      169.21     10.84 o 
  10   0   8      124.86      162.80     35.13 o 
  12   0   8        4.37        8.04     16.02 o 
 -17   1   8        1.89       19.82     19.66 o 
 -16   1   8       29.86       24.11     17.58 o 
 -15   1   8       64.97       48.35     17.22 o 
 -14   1   8        0.03        5.71     17.86 o 
 -13   1   8       14.39        5.57     14.48 o 
 -12   1   8       13.44       15.96     14.65 o 
 -11   1   8      483.53      478.49     18.83 o 
 -10   1   8       40.72       46.08     14.75 o 
  -9   1   8        3.15        8.06      9.55 o 
  -8   1   8       47.26       44.52      8.40 o 
  -7   1   8      146.51      159.24     10.84 o 
  -6   1   8      131.81      128.28      8.82 o 
  -5   1   8     3065.24     3089.95     34.67 o 
  -4   1   8      105.24      145.20      6.71 o 
  -3   1   8     1666.49     1492.05     17.54 o 
  -2   1   8      374.09      452.04     10.73 o 
  -1   1   8      166.49      166.80      5.53 o 
   0   1   8      487.42      428.22      6.12 o 
   1   1   8      491.98      593.10     10.84 o 
   2   1   8      821.23      795.01      7.59 o 
   3   1   8      818.66      760.69     15.57 o 
   4   1   8      101.81      102.30      6.52 o 
   5   1   8      706.93      795.56     11.72 o 
   6   1   8      331.80      325.32     11.12 o 
   7   1   8     1915.34     1757.76     20.04 o 
   8   1   8      107.69      102.06     11.45 o 
   9   1   8       22.46       17.92      8.10 o 
  10   1   8        7.57        4.11      9.29 o 
  11   1   8       71.01       74.40     10.49 o 
  12   1   8        0.26        8.26     13.82 o 
  13   1   8       14.48       16.54     15.42 o 
 -17   2   8       99.10      105.51     20.54 o 
 -16   2   8       61.12       61.77     23.59 o 
 -15   2   8        8.32        3.91     16.55 o 
 -14   2   8        2.39        2.31     15.99 o 
 -13   2   8        5.86       16.04     14.35 o 
 -12   2   8       73.96       51.94     15.25 o 
 -11   2   8       23.24       30.07     13.71 o 
 -10   2   8        0.78       -6.33     13.76 o 
  -9   2   8       31.17       52.66      9.60 o 
  -8   2   8        4.75       12.84      9.23 o 
  -7   2   8      931.38      910.33     11.92 o 
  -6   2   8      477.31      469.71      9.04 o 
  -5   2   8      565.62      599.64      8.49 o 
  -4   2   8     1527.45     1515.14     14.00 o 
  -3   2   8      474.90      447.06      8.45 o 
  -2   2   8       76.60       95.73      5.06 o 
  -1   2   8      288.49      407.22     11.74 o 
   0   2   8     1114.41     1119.99     11.96 o 
   1   2   8      250.86      223.24      4.59 o 
   2   2   8     3839.66     3906.28     33.76 o 
   3   2   8       71.55       51.55      5.05 o 
   4   2   8      718.83      870.27     11.29 o 
   5   2   8       22.92       24.64      4.67 o 
   6   2   8       99.20      111.42      6.30 o 
   7   2   8      329.44      338.17     10.79 o 
   8   2   8      101.49      101.21     11.03 o 
   9   2   8        3.48       13.10     10.25 o 
  10   2   8        2.29        8.63     11.13 o 
  11   2   8        3.49        5.44     14.56 o 
  12   2   8        5.35       18.21     14.88 o 
 -16   3   8       34.61       59.41     17.70 o 
 -15   3   8        0.83        0.10     19.25 o 
 -14   3   8        7.59        6.72     14.55 o 
 -13   3   8       11.59       15.31     15.87 o 
 -12   3   8        8.94       19.96     15.08 o 
 -11   3   8        8.06       14.29     15.30 o 
 -10   3   8      139.71      135.61     13.80 o 
  -9   3   8      116.83      113.96     11.68 o 
  -8   3   8      696.49      700.80     27.65 o 
  -7   3   8      390.33      376.65     10.33 o 
  -6   3   8      157.44      153.45      5.99 o 
  -5   3   8       22.53       28.08      6.11 o 
  -4   3   8     1137.86     1102.34     15.96 o 
  -3   3   8     1298.70     1389.29     18.83 o 
  -2   3   8     1676.40     1894.16     21.43 o 
  -1   3   8      734.37      748.66     11.47 o 
   0   3   8      136.16      158.00      4.73 o 
   1   3   8      470.57      419.59      8.16 o 
   2   3   8     1606.09     1526.68     12.94 o 
   3   3   8       36.59       30.33      4.20 o 
   4   3   8       59.61       55.72      6.94 o 
   5   3   8     1156.74     1180.37     23.28 o 
   6   3   8      295.96      298.09     11.75 o 
   7   3   8       55.41       42.67      3.34 o 
   8   3   8       69.81       57.22      5.67 o 
   9   3   8       51.93       41.37     11.60 o 
  10   3   8       53.21       66.73     12.49 o 
  11   3   8        0.90        5.33     12.63 o 
  12   3   8       27.86       44.58     13.91 o 
 -15   4   8        3.62        9.55     16.05 o 
 -14   4   8        8.82        9.87     14.55 o 
 -13   4   8       33.15       30.94     13.42 o 
 -12   4   8       24.57       17.94     14.06 o 
 -11   4   8      205.97      183.40     14.79 o 
 -10   4   8        0.03        0.93     11.41 o 
  -9   4   8       67.33       71.81     10.72 o 
  -8   4   8      190.11      183.81      9.78 o 
  -7   4   8      954.76      941.09     16.82 o 
  -6   4   8      132.96      138.26      6.12 o 
  -5   4   8       19.85       11.76      5.50 o 
  -4   4   8      236.44      216.31      8.69 o 
  -3   4   8        0.34        9.09      2.99 o 
  -2   4   8      495.54      521.58      6.88 o 
  -1   4   8      510.34      535.92     14.05 o 
   0   4   8       34.20       30.48      4.99 o 
   1   4   8      132.44      123.40      5.81 o 
   2   4   8        9.11       15.32      3.43 o 
   3   4   8       10.76        7.15      2.58 o 
   4   4   8        2.78        2.20      8.19 o 
   5   4   8       58.50       67.18     10.17 o 
   6   4   8       27.04       32.79      8.90 o 
   7   4   8       52.59       38.21     11.21 o 
   8   4   8       11.51       19.59     12.62 o 
   9   4   8        6.59       11.35     12.47 o 
  10   4   8        6.37       24.15     13.22 o 
  11   4   8       13.29       13.70     13.88 o 
 -14   5   8       22.44       35.53     14.54 o 
 -13   5   8        4.07       12.35     13.69 o 
 -12   5   8        0.80       -4.50     11.89 o 
 -11   5   8       57.50       49.47     11.85 o 
 -10   5   8      284.63      270.73     15.46 o 
  -9   5   8      344.45      376.75     10.25 o 
  -8   5   8      136.47      135.84      9.84 o 
  -7   5   8       56.44       54.21      6.83 o 
  -6   5   8      165.90      174.61      6.81 o 
  -5   5   8       21.67       12.65      4.91 o 
  -4   5   8      903.35      772.82      7.88 o 
  -3   5   8      303.99      307.84      4.20 o 
  -2   5   8        3.80        5.25      4.90 o 
  -1   5   8       61.07       57.88      7.96 o 
   0   5   8        4.15        5.25      4.78 o 
   1   5   8       40.30       28.83      4.56 o 
   2   5   8      167.13      161.33      6.95 o 
   3   5   8      308.95      346.42      9.60 o 
   4   5   8      338.04      393.44      7.27 o 
   5   5   8      248.18      270.46      9.65 o 
   6   5   8      209.87      217.65     12.64 o 
   7   5   8        1.75       26.43     12.82 o 
   8   5   8       13.63       12.32     11.52 o 
   9   5   8        0.28        7.10     14.83 o 
  10   5   8       23.69       17.95     13.62 o 
 -13   6   8      114.84      112.26     13.16 o 
 -12   6   8        5.73       11.08     12.10 o 
 -11   6   8       22.85       15.37     11.04 o 
 -10   6   8       19.06       20.54      9.72 o 
  -9   6   8       66.91       79.46     11.30 o 
  -8   6   8        7.15       10.05      7.97 o 
  -7   6   8      345.06      386.45     10.52 o 
  -6   6   8      165.19      142.91      9.67 o 
  -5   6   8      100.73      107.76      6.19 o 
  -4   6   8       61.48       43.37      4.68 o 
  -3   6   8      169.14      169.51      8.38 o 
  -2   6   8      273.67      302.32      7.05 o 
  -1   6   8        0.24       -1.46      7.83 o 
   0   6   8      185.31      184.02      6.06 o 
   1   6   8       48.44       39.80      4.35 o 
   2   6   8      171.68      149.69      5.35 o 
   3   6   8      215.21      171.83      6.00 o 
   4   6   8      262.52      306.99     11.48 o 
   5   6   8       18.19       18.36      5.92 o 
   6   6   8       10.75        6.16      8.86 o 
   7   6   8        8.67        9.40     11.81 o 
   8   6   8       31.41       23.54     13.62 o 
   9   6   8        3.94       14.92     16.02 o 
 -11   7   8       36.67       38.07     14.34 o 
 -10   7   8       67.37       80.50     15.40 o 
  -9   7   8       94.47      115.22     15.41 o 
  -8   7   8      100.73       82.98     14.55 o 
  -7   7   8      110.01      107.97     15.14 o 
  -6   7   8       70.67       55.46     16.32 o 
  -5   7   8      218.66      206.74     13.07 o 
  -4   7   8       27.79       17.69      7.70 o 
  -3   7   8        9.92       28.54      7.97 o 
  -2   7   8       20.34       31.06      6.23 o 
  -1   7   8      231.48      257.23      7.52 o 
   0   7   8       21.02       15.66      6.89 o 
   1   7   8      261.06      277.88      8.50 o 
   2   7   8       48.21       58.99      9.15 o 
   3   7   8       13.38        7.06     13.72 o 
   4   7   8        2.42        5.62     10.25 o 
   5   7   8       51.24       56.09     16.38 o 
   6   7   8       19.72       17.21     15.68 o 
   7   7   8       30.98       31.28     16.79 o 
  -9   8   8        0.01        0.29     14.86 o 
  -8   8   8        0.18       15.16     14.67 o 
  -7   8   8        1.65       12.89     12.10 o 
  -6   8   8        0.35        9.93     11.87 o 
  -5   8   8        2.92       12.44     12.07 o 
  -4   8   8        1.09       28.85     12.66 o 
  -3   8   8        5.12        9.80     10.07 o 
  -2   8   8       53.49       66.84     11.91 o 
  -1   8   8       14.18       21.19      9.85 o 
   0   8   8        2.65        7.56      9.69 o 
   1   8   8       33.96       23.00     11.60 o 
   2   8   8       22.71       19.22     12.34 o 
   3   8   8        0.79      -15.89     21.56 o 
   4   8   8       42.43       49.64     15.46 o 
   5   8   8        1.72       14.63     15.60 o 
  -4   9   8        3.47       20.05     13.43 o 
  -3   9   8        6.16       22.33     14.73 o 
  -2   9   8        6.42        3.25     12.69 o 
  -1   9   8        0.22       25.29     15.99 o 
 -17   0   9       85.37       86.30     30.05 o 
 -15   0   9       80.85       85.02     28.99 o 
 -13   0   9       40.23       33.30     25.01 o 
 -11   0   9      186.08      193.94     25.75 o 
  -9   0   9     1936.22     1965.45     91.95 o 
  -7   0   9       13.90       22.34     11.55 o 
  -5   0   9     3987.68     4091.35     63.31 o 
  -3   0   9       49.34       90.64     29.58 o 
  -1   0   9       18.20        1.40      5.82 o 
   1   0   9      527.94      608.18     13.79 o 
   3   0   9      168.72      186.47      8.16 o 
   5   0   9      913.37      913.71     13.06 o 
   7   0   9     1468.71     1503.68     13.88 o 
   9   0   9     1058.02     1030.18     15.60 o 
  11   0   9        0.13        6.18     15.34 o 
 -17   1   9        4.01        4.65     19.28 o 
 -16   1   9       18.08        9.86     17.23 o 
 -15   1   9       11.67       15.21     15.67 o 
 -14   1   9      176.58      207.78     33.66 o 
 -13   1   9       13.11       16.21     15.31 o 
 -12   1   9      165.57      195.30     25.69 o 
 -11   1   9       57.39       56.66     16.38 o 
 -10   1   9      591.70      592.18     17.68 o 
  -9   1   9        5.61        8.54      9.85 o 
  -8   1   9       87.23       98.05      8.62 o 
  -7   1   9        0.15        4.15      8.10 o 
  -6   1   9       46.22       83.71      7.75 o 
  -5   1   9     1011.26     1130.12     16.34 o 
  -4   1   9       67.70       57.76      5.89 o 
  -3   1   9       65.63       56.09      5.37 o 
  -2   1   9      315.73      334.97      5.53 o 
  -1   1   9      367.23      411.12      5.84 o 
   0   1   9       66.77       84.93      4.72 o 
   1   1   9        1.20        7.48      4.33 o 
   2   1   9       47.04       70.48      5.58 o 
   3   1   9      124.60      150.12      5.63 o 
   4   1   9       20.59       25.15      5.62 o 
   5   1   9      159.44      169.56      7.38 o 
   6   1   9        6.41       19.96      4.73 o 
   7   1   9       81.57       79.05      5.69 o 
   8   1   9       11.60        8.90      6.41 o 
   9   1   9      264.60      288.12      8.71 o 
  10   1   9        8.70        8.94      9.30 o 
  11   1   9        8.16        6.00     11.37 o 
  12   1   9       47.53       62.15     12.16 o 
 -16   2   9       13.40       34.58     18.44 o 
 -15   2   9       12.72       11.67     16.00 o 
 -14   2   9       63.71       51.43     19.33 o 
 -13   2   9        7.12        5.72     16.40 o 
 -12   2   9        4.89       24.13     14.01 o 
 -11   2   9      124.68      162.10     25.75 o 
 -10   2   9       34.03       23.81     12.45 o 
  -9   2   9       40.49       40.31     12.58 o 
  -8   2   9      120.92      127.32      8.69 o 
  -7   2   9      225.02      263.84      8.77 o 
  -6   2   9      123.79      126.97      6.45 o 
  -5   2   9     1248.87     1186.09     11.33 o 
  -4   2   9       72.88       64.24      6.45 o 
  -3   2   9      238.35      287.31      4.99 o 
  -2   2   9        8.04        5.34      5.39 o 
  -1   2   9      448.07      453.92      6.83 o 
   0   2   9      148.81      197.15      7.87 o 
   1   2   9       48.57       52.70      8.29 o 
   2   2   9      226.87      233.04      8.48 o 
   3   2   9        1.67       -0.31      4.97 o 
   4   2   9      351.59      354.62     12.77 o 
   5   2   9        0.76        1.18      5.35 o 
   6   2   9      621.78      600.35     11.40 o 
   7   2   9      218.70      286.62     14.68 o 
   8   2   9       48.92       41.83      4.07 o 
   9   2   9      155.66      142.09     11.73 o 
  10   2   9        5.65       10.38     11.26 o 
  11   2   9       58.50       55.11     13.36 o 
  12   2   9        0.10        2.02     12.79 o 
 -16   3   9       24.51       25.79     20.35 o 
 -15   3   9       11.82       27.07     19.43 o 
 -14   3   9        0.24        3.11     15.35 o 
 -13   3   9        8.45       14.99     16.54 o 
 -12   3   9       49.03       33.10     16.71 o 
 -11   3   9      215.21      190.04     16.13 o 
 -10   3   9        0.02        4.44     13.66 o 
  -9   3   9      228.44      201.62     13.19 o 
  -8   3   9       39.90       33.18      9.95 o 
  -7   3   9      389.78      375.63      8.24 o 
  -6   3   9        0.30        5.52      6.27 o 
  -5   3   9      944.98     1034.24     13.50 o 
  -4   3   9       84.00       80.05      6.73 o 
  -3   3   9      180.45      137.85      6.52 o 
  -2   3   9      269.23      302.16      5.51 o 
  -1   3   9      238.42      270.50      9.75 o 
   0   3   9       94.97       97.93      6.87 o 
   1   3   9        0.05        0.57      5.41 o 
   2   3   9      243.89      261.99     10.31 o 
   3   3   9      900.41      937.94     15.26 o 
   4   3   9       54.60       32.16      7.05 o 
   5   3   9      287.22      297.73     10.76 o 
   6   3   9       10.48        3.85     10.56 o 
   7   3   9      160.86      208.20     12.07 o 
   8   3   9       19.25       30.05     11.20 o 
   9   3   9       16.16       13.84     11.92 o 
  10   3   9       22.77        6.92     12.47 o 
  11   3   9       31.33       13.86     12.98 o 
 -15   4   9        0.39        8.84     15.08 o 
 -14   4   9        0.88       10.17     14.96 o 
 -13   4   9       34.36       17.42     15.91 o 
 -12   4   9       21.42       45.08     15.23 o 
 -11   4   9      120.54      127.91     21.96 o 
 -10   4   9      161.47      132.92     15.22 o 
  -9   4   9        1.36       -3.12     11.28 o 
  -8   4   9       29.30       14.45     13.11 o 
  -7   4   9       80.83       81.00      9.25 o 
  -6   4   9     1278.42     1268.82     12.71 o 
  -5   4   9       27.97       22.92      6.01 o 
  -4   4   9       57.26       60.95      8.42 o 
  -3   4   9      279.40      285.98      7.50 o 
  -2   4   9      294.31      240.20      6.72 o 
  -1   4   9       75.39      101.94      5.25 o 
   0   4   9      276.89      282.58      7.59 o 
   1   4   9        0.69        7.05      3.86 o 
   2   4   9        1.17        3.27      7.40 o 
   3   4   9       23.11       21.76      3.84 o 
   4   4   9     2777.43     2504.78     18.06 o 
   5   4   9      147.79      153.37     19.70 o 
   6   4   9      521.53      530.50     29.58 o 
   7   4   9        4.21        3.69     11.49 o 
   8   4   9      262.82      245.56     14.27 o 
   9   4   9        3.62        9.03     11.98 o 
  10   4   9        5.32        7.89     13.46 o 
  11   4   9        7.50       19.07     14.45 o 
 -14   5   9        3.57       11.56     14.91 o 
 -13   5   9       13.93        7.35     13.24 o 
 -12   5   9        3.94       -2.01     12.86 o 
 -11   5   9        0.78        2.06     10.34 o 
 -10   5   9       42.57       40.06     10.87 o 
  -9   5   9       15.12       15.72      9.75 o 
  -8   5   9      229.24      286.57     15.47 o 
  -7   5   9      270.51      268.24      8.90 o 
  -6   5   9        4.36       -2.01      7.14 o 
  -5   5   9      217.64      242.99      7.18 o 
  -4   5   9      309.38      271.97     12.46 o 
  -3   5   9      602.87      620.44     13.27 o 
  -2   5   9      118.39      109.96      6.36 o 
  -1   5   9       37.54       30.87      9.10 o 
   0   5   9      133.29      140.64      6.31 o 
   1   5   9      509.33      507.40      6.79 o 
   2   5   9       23.81       28.15      5.32 o 
   3   5   9      724.40      626.69     12.76 o 
   4   5   9       42.60       48.29      9.31 o 
   5   5   9       17.20       33.45      7.42 o 
   6   5   9       33.33       23.77     11.87 o 
   7   5   9       64.61       46.14     12.15 o 
   8   5   9        1.80        8.98     14.43 o 
   9   5   9       10.00       22.71     13.09 o 
  10   5   9       16.04       15.24     14.70 o 
 -13   6   9        2.42       14.15     12.82 o 
 -12   6   9       49.47       50.36     12.48 o 
 -11   6   9       22.05       20.82     11.27 o 
 -10   6   9       37.47       39.06     10.33 o 
  -9   6   9        0.02       16.14     12.48 o 
  -8   6   9       44.02       37.23      8.08 o 
  -7   6   9      166.92      174.99      7.79 o 
  -6   6   9      416.45      429.64      9.76 o 
  -5   6   9      156.40      155.86      4.33 o 
  -4   6   9       13.95       16.26      3.15 o 
  -3   6   9        7.70        6.31      3.93 o 
  -2   6   9      112.29      108.12      7.86 o 
  -1   6   9       19.06       15.62      4.17 o 
   0   6   9       17.42       11.04      4.82 o 
   1   6   9        7.27        6.29      5.11 o 
   2   6   9      127.22      126.77      4.66 o 
   3   6   9       93.84       94.61      6.53 o 
   4   6   9       16.11        6.10      6.35 o 
   5   6   9        5.29       10.25      8.97 o 
   6   6   9      102.25       89.24      7.86 o 
   7   6   9        0.00       -6.61     13.91 o 
   8   6   9        3.36       14.34     14.73 o 
 -11   7   9       23.57       21.30     15.60 o 
 -10   7   9        0.02        8.61     14.74 o 
  -9   7   9       14.37        4.38     14.79 o 
  -8   7   9      130.17      133.86     21.22 o 
  -7   7   9       77.31       55.78     17.21 o 
  -6   7   9       31.70       28.57     18.15 o 
  -5   7   9       13.36       24.16      9.05 o 
  -4   7   9       86.70       81.31      9.08 o 
  -3   7   9        8.06       10.47      8.54 o 
  -2   7   9        6.67       11.39      7.64 o 
  -1   7   9       19.79       37.90      7.91 o 
   0   7   9        8.63        3.55      8.92 o 
   1   7   9       62.89       35.30     11.92 o 
   2   7   9       78.91       53.45     14.82 o 
   3   7   9       45.99       37.75     10.39 o 
   4   7   9       72.60       91.74     11.97 o 
   5   7   9       27.25       23.92     15.75 o 
   6   7   9       18.30       25.44     16.77 o 
  -8   8   9       44.66       40.87     14.39 o 
  -7   8   9       52.54       59.68     13.14 o 
  -6   8   9      104.59      100.20     16.18 o 
  -5   8   9       49.17       64.29     12.54 o 
  -4   8   9       12.30       25.36     12.61 o 
  -3   8   9        4.50        4.80     12.30 o 
  -2   8   9        0.00        9.45     11.04 o 
  -1   8   9       18.52       34.70      9.81 o 
   0   8   9      108.77       99.38     10.14 o 
   1   8   9       10.10        3.97     14.46 o 
   2   8   9        6.33        5.36     16.18 o 
   3   8   9       15.00        3.90     15.79 o 
   4   8   9        1.48       13.37     20.34 o 
 -16   0  10      113.88       96.20     26.06 o 
 -14   0  10       59.32       78.65     26.64 o 
 -12   0  10      370.82      387.40     28.65 o 
 -10   0  10      627.56      748.76     30.01 o 
  -8   0  10      289.73      293.74     14.95 o 
  -6   0  10       41.46       41.39     11.75 o 
  -4   0  10       48.42       67.83      9.02 o 
  -2   0  10        2.81        5.16      6.74 o 
   0   0  10     2470.08     2467.94     45.19 o 
   2   0  10       47.07       67.75      6.28 o 
   4   0  10      290.60      268.32      8.97 o 
   6   0  10       20.71       40.37      7.56 o 
   8   0  10      371.20      297.16     10.92 o 
  10   0  10        2.95        9.99     10.82 o 
 -17   1  10       81.03      110.28     22.88 o 
 -16   1  10        2.20       -3.59     20.65 o 
 -15   1  10       33.96       23.03     17.13 o 
 -14   1  10        0.76      -11.73     18.11 o 
 -13   1  10       95.55      110.52     15.85 o 
 -12   1  10       12.81        2.86     15.34 o 
 -11   1  10        8.48        7.21     14.68 o 
 -10   1  10       19.02       22.49     14.77 o 
  -9   1  10      445.09      458.26     16.38 o 
  -8   1  10       31.43       36.02      7.78 o 
  -7   1  10      416.78      422.73     10.13 o 
  -6   1  10      617.90      641.35     22.26 o 
  -5   1  10        0.08       -6.04      7.02 o 
  -4   1  10      839.51      807.80     11.23 o 
  -3   1  10      252.00      232.80      6.13 o 
  -2   1  10       96.47       83.81      6.10 o 
  -1   1  10       74.55       87.77      5.08 o 
   0   1  10       32.64       54.70      6.03 o 
   1   1  10       23.05        9.83      4.48 o 
   2   1  10        1.04       -2.87      4.80 o 
   3   1  10      369.92      454.71      9.12 o 
   4   1  10      137.44      139.36      6.51 o 
   5   1  10      373.90      396.69      8.46 o 
   6   1  10       27.45       31.85      4.39 o 
   7   1  10        6.42        9.11      4.80 o 
   8   1  10      228.04      265.44      7.35 o 
   9   1  10      160.44      143.77      9.20 o 
  10   1  10       14.80       27.55     11.06 o 
  11   1  10        0.20       12.43     11.53 o 
 -16   2  10       30.66       39.58     20.25 o 
 -15   2  10       39.02       23.88     17.08 o 
 -14   2  10        1.29        9.92     16.97 o 
 -13   2  10       51.17       36.86     16.65 o 
 -12   2  10        6.47       16.18     15.54 o 
 -11   2  10        1.46        3.36     17.09 o 
 -10   2  10      318.19      341.19     16.62 o 
  -9   2  10        0.24       -6.46     14.71 o 
  -8   2  10        3.71        3.10      9.24 o 
  -7   2  10      200.43      189.29      8.87 o 
  -6   2  10      475.24      474.00      8.50 o 
  -5   2  10      147.72      161.80      7.33 o 
  -4   2  10       25.39       30.76      5.04 o 
  -3   2  10        5.25        2.00      3.98 o 
  -2   2  10       37.55       39.77      6.07 o 
  -1   2  10      134.33      142.07      6.74 o 
   0   2  10     1129.59     1162.33     20.50 o 
   1   2  10       59.80       64.81      5.53 o 
   2   2  10      901.26     1042.16     12.79 o 
   3   2  10      161.80      146.56     12.36 o 
   4   2  10       48.94       52.84      9.52 o 
   5   2  10      684.88      618.01      9.27 o 
   6   2  10      396.87      429.80     24.13 o 
   7   2  10      263.39      284.27     12.02 o 
   8   2  10       26.52       40.69     11.37 o 
   9   2  10       82.72       94.89     11.74 o 
  10   2  10       43.53       41.26     12.15 o 
  11   2  10       66.62       79.60     13.46 o 
 -16   3  10       15.23       43.69     19.64 o 
 -15   3  10        0.09       -9.04     17.56 o 
 -14   3  10        0.70        6.58     17.45 o 
 -13   3  10       45.65       30.57     17.81 o 
 -12   3  10        0.65       -7.72     15.10 o 
 -11   3  10       38.93       38.21     15.58 o 
 -10   3  10       67.55       50.29     16.48 o 
  -9   3  10       18.64       19.61     14.57 o 
  -8   3  10      231.74      222.67     12.66 o 
  -7   3  10      321.34      306.48     12.58 o 
  -6   3  10     2264.14     2335.90     27.60 o 
  -5   3  10      124.10      109.63     11.66 o 
  -4   3  10       68.96       69.35      4.35 o 
  -3   3  10       17.36       10.77      6.19 o 
  -2   3  10        9.12        8.10      4.90 o 
  -1   3  10      148.16      150.71      6.36 o 
   0   3  10       20.52       15.41      2.99 o 
   1   3  10        0.75        4.57      6.07 o 
   2   3  10      110.08      116.43      4.79 o 
   3   3  10      156.07      152.50      6.99 o 
   4   3  10       56.39       51.45      6.58 o 
   5   3  10      411.96      411.63     14.93 o 
   6   3  10      118.95      101.74     12.01 o 
   7   3  10       17.95       31.23     11.77 o 
   8   3  10      117.01      138.45     12.57 o 
   9   3  10        3.22       -5.38     12.90 o 
  10   3  10       47.20       73.15     13.81 o 
  11   3  10       37.17       57.52     14.10 o 
 -15   4  10      105.00      119.58     19.05 o 
 -14   4  10        4.24        7.85     18.20 o 
 -13   4  10       40.76        6.29     15.94 o 
 -12   4  10       85.47       79.33     15.64 o 
 -11   4  10        9.49       -3.28     14.25 o 
 -10   4  10       14.60        8.06     12.29 o 
  -9   4  10      107.09       98.89     11.91 o 
  -8   4  10        0.33        7.92      9.70 o 
  -7   4  10      106.22      107.42     10.08 o 
  -6   4  10        0.06       -4.86      9.78 o 
  -5   4  10     1335.46     1285.24     23.00 o 
  -4   4  10       66.73       73.70      9.78 o 
  -3   4  10        2.57        0.60      6.10 o 
  -2   4  10      452.00      448.08     10.94 o 
  -1   4  10      308.78      311.61      6.02 o 
   0   4  10      135.52      175.25      5.37 o 
   1   4  10      226.01      211.99      8.68 o 
   2   4  10      101.17       80.98     10.09 o 
   3   4  10       44.89       44.52      5.97 o 
   4   4  10        0.31       -1.08      9.56 o 
   5   4  10      160.39      168.85      9.27 o 
   6   4  10        0.48        6.60     11.10 o 
   7   4  10      159.26      136.46     14.10 o 
   8   4  10        5.03       10.91     11.68 o 
   9   4  10        0.76       13.23     13.73 o 
  10   4  10       23.92       23.15     14.24 o 
 -14   5  10       35.24       35.33     15.95 o 
 -13   5  10        8.58       -1.29     11.90 o 
 -12   5  10       11.49        9.75     11.17 o 
 -11   5  10       53.67       41.36     12.05 o 
 -10   5  10        4.47        2.82     11.72 o 
  -9   5  10      167.68      149.83     10.49 o 
  -8   5  10      141.21      147.70     16.13 o 
  -7   5  10      176.17      195.24     12.32 o 
  -6   5  10      501.03      519.11     14.83 o 
  -5   5  10       38.87       41.57      4.97 o 
  -4   5  10      155.18      178.42     10.98 o 
  -3   5  10       87.59       92.68      7.55 o 
  -2   5  10       23.93       32.40      6.42 o 
  -1   5  10      159.22      138.95      8.81 o 
   0   5  10        9.29        5.15      5.06 o 
   1   5  10        0.29        1.26      4.28 o 
   2   5  10       14.65        6.44      5.40 o 
   3   5  10       19.36       14.73      2.89 o 
   4   5  10        4.24       10.04      5.96 o 
   5   5  10        4.69       13.38     11.17 o 
   6   5  10      114.21       87.87     10.82 o 
   7   5  10       32.21       20.44     13.00 o 
   8   5  10       79.70       61.31     13.62 o 
   9   5  10        0.45        2.07     15.89 o 
 -13   6  10        4.51       -2.55     13.07 o 
 -12   6  10        0.21        4.77     11.86 o 
 -11   6  10        1.67       -2.13     11.10 o 
 -10   6  10       70.85       88.77     11.08 o 
  -9   6  10        0.39        1.61     14.08 o 
  -8   6  10       22.01       11.46     12.29 o 
  -7   6  10       10.57        5.70      8.59 o 
  -6   6  10       84.27       95.00      5.63 o 
  -5   6  10        9.61       14.77      3.67 o 
  -4   6  10       57.02       60.22      4.38 o 
  -3   6  10        0.86        4.88      3.84 o 
  -2   6  10       83.21       83.38      5.57 o 
  -1   6  10      674.22      662.23     17.46 o 
   0   6  10       35.71       26.30      5.55 o 
   1   6  10      108.57      121.58      6.73 o 
   2   6  10       39.46       30.37      5.63 o 
   3   6  10        8.99        1.62      8.46 o 
   4   6  10        0.00        4.30     14.20 o 
   5   6  10      145.24      110.71     15.72 o 
   6   6  10      171.51      135.82     12.71 o 
   7   6  10       21.76       18.50     12.58 o 
 -11   7  10       58.66       66.14     16.41 o 
 -10   7  10        1.59       -1.74     14.93 o 
  -9   7  10       14.77       20.13     13.83 o 
  -8   7  10       24.35       16.10     14.28 o 
  -7   7  10        9.07        1.50     16.33 o 
  -6   7  10        2.45       -9.07     16.84 o 
  -5   7  10        6.98       10.42     10.23 o 
  -4   7  10       45.41       68.23      9.86 o 
  -3   7  10       99.26      107.03      8.32 o 
  -2   7  10        3.15       13.48      8.21 o 
  -1   7  10       31.83       36.44      8.08 o 
   0   7  10        5.36        8.34     11.50 o 
   1   7  10       23.38       11.71      6.91 o 
   2   7  10       42.43       41.07     14.78 o 
   3   7  10        9.09       12.52     11.64 o 
   4   7  10        0.15       19.88     12.17 o 
   5   7  10       22.85       26.23     17.59 o 
  -7   8  10        4.71       16.91     14.71 o 
  -6   8  10       57.18       64.88     14.95 o 
  -5   8  10        0.08       14.99     13.97 o 
  -4   8  10       64.21       87.98     12.91 o 
  -3   8  10        1.79        4.55     12.46 o 
  -2   8  10        0.91        2.53     11.22 o 
  -1   8  10       10.72       16.36      9.57 o 
   0   8  10       14.43       35.08     17.08 o 
   1   8  10      118.08      107.50     25.97 o 
   2   8  10       71.25       79.52     22.45 o 
 -15   0  11       45.44       54.12     25.93 o 
 -13   0  11       33.39       16.01     23.46 o 
 -11   0  11      114.46       89.72     24.39 o 
  -9   0  11      165.25      191.39     27.56 o 
  -7   0  11       10.30       -4.49     11.95 o 
  -5   0  11      504.52      506.34     14.25 o 
  -3   0  11      398.65      318.94     12.08 o 
  -1   0  11      333.50      333.34     11.36 o 
   1   0  11      277.56      248.23     11.36 o 
   3   0  11      398.98      438.42      8.93 o 
   5   0  11      466.38      536.62     16.93 o 
   7   0  11     1478.69     1618.81     17.47 o 
   9   0  11       27.81       15.71     10.27 o 
  11   0  11        7.14       18.92     27.55 o 
 -16   1  11      109.36       98.46     18.88 o 
 -15   1  11       30.79       26.63     20.08 o 
 -14   1  11       14.33        4.43     14.80 o 
 -13   1  11       17.67        7.72     15.57 o 
 -12   1  11      104.33      101.76     15.28 o 
 -11   1  11       32.62       29.63     15.41 o 
 -10   1  11        7.25       -4.58     11.97 o 
  -9   1  11       87.27      104.97     20.55 o 
  -8   1  11      384.18      421.22     23.68 o 
  -7   1  11       18.41       19.33      7.31 o 
  -6   1  11      230.42      224.10      7.40 o 
  -5   1  11       30.52       45.22      6.03 o 
  -4   1  11      150.11      161.11      6.14 o 
  -3   1  11        0.00        1.46      5.20 o 
  -2   1  11      160.03      172.85      5.29 o 
  -1   1  11       28.51       18.25      5.72 o 
   0   1  11      143.31      127.24      4.34 o 
   1   1  11       13.97        7.47      4.87 o 
   2   1  11      345.52      308.83      6.69 o 
   3   1  11       13.03       14.05      6.01 o 
   4   1  11      110.26      121.79      9.87 o 
   5   1  11        0.70        4.98      6.90 o 
   6   1  11      528.37      594.25      9.57 o 
   7   1  11        3.99        0.89      3.98 o 
   8   1  11        0.59        6.14      7.25 o 
   9   1  11       58.73       71.62     11.49 o 
  10   1  11        9.38       16.58     11.25 o 
  11   1  11        6.12       26.29     15.71 o 
 -16   2  11       10.42        7.45     19.07 o 
 -15   2  11        8.02       -0.13     19.73 o 
 -14   2  11       49.07       58.33     15.30 o 
 -13   2  11       40.34       48.96     17.34 o 
 -12   2  11        0.18        0.73     15.21 o 
 -11   2  11       20.01       27.66     15.77 o 
 -10   2  11       82.44      129.99     15.23 o 
  -9   2  11      324.62      348.87     25.31 o 
  -8   2  11       41.30       31.34     11.53 o 
  -7   2  11      250.56      189.48      8.94 o 
  -6   2  11      891.17      862.10     17.38 o 
  -5   2  11      669.31      630.85     18.35 o 
  -4   2  11      159.98      139.03      5.52 o 
  -3   2  11        4.16        4.59      7.20 o 
  -2   2  11      118.39       97.95      6.01 o 
  -1   2  11        0.22        5.97      4.65 o 
   0   2  11      150.14      131.81      6.74 o 
   1   2  11      150.07      124.94      8.27 o 
   2   2  11      325.11      371.46      8.72 o 
   3   2  11       94.81       88.07      7.37 o 
   4   2  11      248.95      265.45      9.58 o 
   5   2  11      155.17      158.71      7.87 o 
   6   2  11        2.89       10.81      6.66 o 
   7   2  11      333.20      392.64     13.56 o 
   8   2  11        2.72        3.32     10.95 o 
   9   2  11      124.36      136.14     12.95 o 
  10   2  11       19.88       29.93     13.08 o 
 -15   3  11       19.02       33.45     18.75 o 
 -14   3  11       75.41       87.73     18.10 o 
 -13   3  11       22.50       19.10     16.60 o 
 -12   3  11        6.82       27.70     15.16 o 
 -11   3  11      159.26      147.18     16.69 o 
 -10   3  11       10.38       26.07     16.29 o 
  -9   3  11      266.63      238.36     12.01 o 
  -8   3  11      139.50      147.34      9.91 o 
  -7   3  11       10.34        5.43     10.37 o 
  -6   3  11       69.12       66.97      9.43 o 
  -5   3  11      878.59      843.08     21.57 o 
  -4   3  11      208.74      207.78      8.88 o 
  -3   3  11       16.23       11.74      7.19 o 
  -2   3  11      155.35      152.96      7.55 o 
  -1   3  11      300.15      283.33     14.34 o 
   0   3  11      155.43      179.29      9.14 o 
   1   3  11       59.29       84.49      7.94 o 
   2   3  11       80.38       64.06      4.66 o 
   3   3  11       19.37       17.26      6.80 o 
   4   3  11       75.49       75.30      6.43 o 
   5   3  11       91.48       93.32      9.57 o 
   6   3  11        3.37        6.42     10.56 o 
   7   3  11        0.39        8.65     12.54 o 
   8   3  11        0.03       10.65     12.31 o 
   9   3  11        0.72        2.87     12.33 o 
  10   3  11       18.97       22.03     12.94 o 
 -15   4  11       40.47       38.79     20.13 o 
 -14   4  11       13.85       21.69     16.53 o 
 -13   4  11        6.96       -6.70     16.75 o 
 -12   4  11        0.10       11.57     16.07 o 
 -11   4  11       36.84       20.93     12.65 o 
 -10   4  11       37.51       29.78     11.67 o 
  -9   4  11       70.25       86.67     10.07 o 
  -8   4  11      645.53      666.17     18.94 o 
  -7   4  11        8.95        1.14      8.87 o 
  -6   4  11       83.98       55.50     11.07 o 
  -5   4  11       26.29       31.19     10.85 o 
  -4   4  11      776.19      764.74     12.19 o 
  -3   4  11       28.75       30.21      7.06 o 
  -2   4  11       39.31       32.14      8.55 o 
  -1   4  11        1.99        1.83      6.11 o 
   0   4  11      111.41       96.70      8.31 o 
   1   4  11        0.60       -0.88      9.92 o 
   2   4  11      344.84      350.32      9.14 o 
   3   4  11        0.05        5.05      3.48 o 
   4   4  11      186.63      176.07     10.26 o 
   5   4  11        3.24        6.30     10.60 o 
   6   4  11      193.56      191.05     11.66 o 
   7   4  11        5.54        7.19     13.16 o 
   8   4  11        0.40       -9.84     15.46 o 
   9   4  11        0.38       -4.62     12.86 o 
 -14   5  11       18.47       21.47     13.53 o 
 -13   5  11       41.98       55.19     12.85 o 
 -12   5  11       14.37        6.41     13.62 o 
 -11   5  11      207.30      213.33     20.58 o 
 -10   5  11        2.60        9.51     11.13 o 
  -9   5  11      229.91      246.55     13.78 o 
  -8   5  11        9.62       12.81      9.29 o 
  -7   5  11       10.53       -8.50     10.47 o 
  -6   5  11      180.15      188.52      6.82 o 
  -5   5  11      471.13      477.74     11.60 o 
  -4   5  11       45.83       40.59      6.93 o 
  -3   5  11      150.15      153.29      8.16 o 
  -2   5  11       14.14       26.70      6.27 o 
  -1   5  11      273.72      320.35     10.58 o 
   0   5  11      377.63      386.89      8.17 o 
   1   5  11       70.86       76.62      7.89 o 
   2   5  11       13.67       23.89      8.61 o 
   3   5  11        6.40        5.08      5.90 o 
   4   5  11        0.14        2.96      4.70 o 
   5   5  11       49.20       60.00     10.90 o 
   6   5  11       11.18        6.12     12.31 o 
   7   5  11       16.55       17.90     11.05 o 
   8   5  11        1.86        4.91     13.25 o 
 -12   6  11       27.14       29.26     11.97 o 
 -11   6  11      209.16      218.51     12.70 o 
 -10   6  11      124.32      133.09     11.33 o 
  -9   6  11       51.13       67.31     11.58 o 
  -8   6  11       54.05       36.76     16.74 o 
  -7   6  11       15.41       11.41      7.87 o 
  -6   6  11        4.14        1.18      6.12 o 
  -5   6  11        9.90        7.49      5.83 o 
  -4   6  11      169.15      187.13      7.31 o 
  -3   6  11      109.91      119.88      7.83 o 
  -2   6  11        9.69       15.37      8.68 o 
  -1   6  11       98.05      106.96      6.99 o 
   0   6  11        8.45        0.48      7.43 o 
   1   6  11       78.10       93.95      6.08 o 
   2   6  11       11.63       12.95      8.64 o 
   3   6  11        5.48       11.42     12.40 o 
   4   6  11        9.06        9.24     27.76 o 
   5   6  11        8.40       22.50     17.00 o 
   6   6  11        1.16        1.39     16.94 o 
 -10   7  11       13.34        8.94     16.18 o 
  -9   7  11        0.39        4.33     17.34 o 
  -8   7  11       14.09        7.06     18.31 o 
  -7   7  11        5.39       -2.97     18.32 o 
  -6   7  11       41.36       42.67     12.94 o 
  -5   7  11        0.15        1.23     10.54 o 
  -4   7  11       45.08       44.55      8.65 o 
  -3   7  11        6.47       16.85      7.80 o 
  -2   7  11        2.86       13.71      7.69 o 
  -1   7  11        9.29       17.71      8.28 o 
   0   7  11       42.89       44.05     10.10 o 
   1   7  11       15.23        2.48     10.50 o 
   2   7  11        0.88       23.51     14.19 o 
   3   7  11       13.22       13.08     12.41 o 
   4   7  11       33.91       59.14     17.68 o 
  -6   8  11        1.11       10.96     14.85 o 
  -5   8  11        0.24       15.18     14.14 o 
  -4   8  11        1.23       14.74     12.47 o 
  -3   8  11        8.43       13.93     12.88 o 
  -2   8  11        0.75       14.31     13.82 o 
  -1   8  11        4.51        6.93     17.66 o 
   0   8  11        0.90       29.54     17.38 o 
   1   8  11       62.00       55.98     18.71 o 
 -16   0  12        0.31       11.95     27.73 o 
 -14   0  12      106.97       83.77     23.28 o 
 -12   0  12      849.06      878.45     32.05 o 
 -10   0  12      240.74      269.30     25.99 o 
  -8   0  12      185.33      212.13     24.73 o 
  -6   0  12      744.18      807.30     18.06 o 
  -4   0  12      213.92      225.27      8.64 o 
  -2   0  12      249.77      268.03      9.09 o 
   0   0  12      216.11      242.39      7.60 o 
   2   0  12       38.16       21.82      9.85 o 
   4   0  12      628.88      590.20     17.27 o 
   6   0  12      290.44      265.27     10.99 o 
   8   0  12       85.41      114.27     31.46 o 
  10   0  12       12.05       31.18     34.33 o 
 -16   1  12        8.86        5.07     21.01 o 
 -15   1  12       27.78       38.46     17.42 o 
 -14   1  12       44.94       36.15     19.38 o 
 -13   1  12       31.54       32.35     18.65 o 
 -12   1  12        3.85        6.42     17.69 o 
 -11   1  12      165.98      159.16     15.63 o 
 -10   1  12       20.97        5.06     13.31 o 
  -9   1  12      154.33      116.01     17.61 o 
  -8   1  12      228.89      216.89     18.39 o 
  -7   1  12       14.49        2.51     10.68 o 
  -6   1  12      126.57      114.46      7.62 o 
  -5   1  12      172.50      142.99      7.41 o 
  -4   1  12      782.92      775.26     13.75 o 
  -3   1  12       96.68      101.14      5.19 o 
  -2   1  12       74.80       81.82      5.46 o 
  -1   1  12       44.42       32.60      7.04 o 
   0   1  12      399.73      367.18      7.25 o 
   1   1  12      155.49      153.73      7.07 o 
   2   1  12       38.88       32.21      6.57 o 
   3   1  12       80.25       73.81      7.70 o 
   4   1  12       54.64       54.13      7.31 o 
   5   1  12      130.19      120.13      9.18 o 
   6   1  12      150.86      158.92     12.06 o 
   7   1  12      147.95      156.85     11.33 o 
   8   1  12        2.20        9.26     10.22 o 
   9   1  12      163.64      184.64     16.54 o 
  10   1  12       10.85       21.13     16.12 o 
 -16   2  12        7.36       10.36     19.69 o 
 -15   2  12       19.32       34.22     18.94 o 
 -14   2  12      140.56      164.19     20.77 o 
 -13   2  12        2.43       -5.94     17.75 o 
 -12   2  12       72.14       52.58     17.53 o 
 -11   2  12       61.58       62.64     16.84 o 
 -10   2  12        8.48       22.09     16.68 o 
  -9   2  12       15.64       25.04     11.72 o 
  -8   2  12      102.25       81.36     13.88 o 
  -7   2  12      259.19      253.57     12.83 o 
  -6   2  12       45.53       27.46      8.83 o 
  -5   2  12      178.50      186.38      8.46 o 
  -4   2  12      540.67      529.62      7.82 o 
  -3   2  12      111.02      104.43      8.11 o 
  -2   2  12       24.00       15.05      6.84 o 
  -1   2  12      198.23      168.91      6.37 o 
   0   2  12       98.07      130.97      7.90 o 
   1   2  12        5.58       11.60      5.22 o 
   2   2  12      161.91      124.56      6.68 o 
   3   2  12       82.50       88.15      7.42 o 
   4   2  12      127.65      134.70      8.41 o 
   5   2  12      184.42      232.13     18.24 o 
   6   2  12        9.85       10.04     12.20 o 
   7   2  12       12.41       30.59     13.06 o 
   8   2  12       85.35       97.33     12.18 o 
   9   2  12      114.89      137.27     13.62 o 
  10   2  12        3.32       32.98     17.47 o 
 -15   3  12        4.81        6.45     18.46 o 
 -14   3  12        0.27       13.37     18.32 o 
 -13   3  12       10.22       15.98     18.16 o 
 -12   3  12       17.67       19.28     16.20 o 
 -11   3  12       21.14       18.40     14.97 o 
 -10   3  12      169.96      146.42     12.85 o 
  -9   3  12      354.30      325.98     18.64 o 
  -8   3  12      942.97      885.54     19.20 o 
  -7   3  12      181.32      163.90     16.21 o 
  -6   3  12      222.10      204.77     17.15 o 
  -5   3  12      480.19      472.36     10.58 o 
  -4   3  12      886.80      878.04     12.46 o 
  -3   3  12        7.27        4.56      7.33 o 
  -2   3  12      103.29      100.43      8.12 o 
  -1   3  12        1.57       -1.86      9.27 o 
   0   3  12      239.87      253.73     15.11 o 
   1   3  12       22.32       26.65      8.00 o 
   2   3  12       16.54       24.16      4.24 o 
   3   3  12        1.45        5.14      5.69 o 
   4   3  12      154.89      135.06      9.57 o 
   5   3  12       54.68       39.25     11.34 o 
   6   3  12      168.75      170.86     11.47 o 
   7   3  12        2.34       12.40     18.07 o 
   8   3  12        2.72        8.95     19.82 o 
   9   3  12       26.88       31.76     13.74 o 
 -14   4  12       15.92       33.76     18.51 o 
 -13   4  12       79.61       87.56     17.96 o 
 -12   4  12       80.88       94.28     15.02 o 
 -11   4  12        0.56        4.38     12.47 o 
 -10   4  12      115.29      108.03     15.76 o 
  -9   4  12      657.15      701.05     16.69 o 
  -8   4  12        0.52        5.60      9.90 o 
  -7   4  12      681.55      733.65     17.49 o 
  -6   4  12        1.52       -0.79     10.15 o 
  -5   4  12       28.02       29.38     10.62 o 
  -4   4  12        0.69        9.46     11.42 o 
  -3   4  12      792.97      791.08     12.99 o 
  -2   4  12      144.11      150.94      9.45 o 
  -1   4  12       15.35       19.85      5.47 o 
   0   4  12        0.07       -0.28     10.96 o 
   1   4  12      150.95      186.77      9.51 o 
   2   4  12       35.07       36.40      6.95 o 
   3   4  12       71.53       70.11      6.45 o 
   4   4  12        5.13        6.75     11.29 o 
   5   4  12      135.10      123.41     11.93 o 
   6   4  12        8.64       -0.65     13.60 o 
   7   4  12        9.37        0.75     11.02 o 
   8   4  12       10.19       18.93     15.04 o 
 -13   5  12        3.20        4.01     14.61 o 
 -12   5  12       95.88       95.89     14.10 o 
 -11   5  12       39.98       39.04     15.08 o 
 -10   5  12      218.89      217.63     16.08 o 
  -9   5  12       76.03       83.03     11.76 o 
  -8   5  12       11.65        6.99     11.12 o 
  -7   5  12       11.22        3.62     10.48 o 
  -6   5  12      112.63      103.88      4.64 o 
  -5   5  12      104.01       98.15     10.49 o 
  -4   5  12      195.09      201.22      9.36 o 
  -3   5  12       83.95       94.12      8.57 o 
  -2   5  12        0.16       -2.14      6.56 o 
  -1   5  12      165.02      164.22      6.78 o 
   0   5  12      130.74      149.92      7.70 o 
   1   5  12       27.43       30.21      9.16 o 
   2   5  12        0.20        4.59      5.95 o 
   3   5  12        7.43       19.00     10.91 o 
   4   5  12       92.72       80.70     12.25 o 
   5   5  12        1.59       -7.48     11.23 o 
   6   5  12       29.13       33.55     12.81 o 
   7   5  12        3.96        8.63     14.54 o 
 -12   6  12        8.70        5.63     14.80 o 
 -11   6  12      154.63      144.97     12.61 o 
 -10   6  12        0.82        8.05     12.46 o 
  -9   6  12       34.07       22.70     11.69 o 
  -8   6  12        3.47       -0.84     13.87 o 
  -7   6  12       11.38      -13.74     16.92 o 
  -6   6  12        8.34        9.87      7.73 o 
  -5   6  12       27.52       28.01      7.46 o 
  -4   6  12       69.21       73.03      7.33 o 
  -3   6  12       49.35       61.59      9.25 o 
  -2   6  12       29.41       35.10      9.58 o 
  -1   6  12       12.93       10.91      6.78 o 
   0   6  12        0.05        3.45     12.01 o 
   1   6  12       69.47       65.16      8.87 o 
   2   6  12        5.63       20.30     12.54 o 
   3   6  12       38.16       52.04     13.47 o 
   4   6  12       55.87       50.19     15.55 o 
   5   6  12       33.38       36.99     17.13 o 
  -9   7  12        0.73        6.34     28.42 o 
  -8   7  12        1.46        7.61     19.51 o 
  -7   7  12        1.09        1.92     13.81 o 
  -6   7  12       33.53       28.34     13.31 o 
  -5   7  12       23.69       26.84      9.53 o 
  -4   7  12       27.48       32.26      8.96 o 
  -3   7  12        0.16       10.07      8.49 o 
  -2   7  12        6.00       17.27      7.96 o 
  -1   7  12       12.94       16.20      9.23 o 
   0   7  12        3.17       12.44     10.93 o 
   1   7  12       15.63       18.72     11.87 o 
   2   7  12       13.66        8.78     15.12 o 
   3   7  12        0.51       17.91     18.42 o 
  -3   8  12       27.42       28.02     18.13 o 
 -13   0  13       82.03       55.71     24.39 o 
 -11   0  13       52.81       68.74     19.10 o 
  -9   0  13       82.89       86.74     24.63 o 
  -7   0  13       22.67      -13.79     13.90 o 
  -5   0  13     1241.45     1227.58     21.61 o 
  -3   0  13       33.85       38.99     11.13 o 
  -1   0  13       99.42       78.26     11.78 o 
   1   0  13        4.63       -8.15     10.55 o 
   3   0  13      139.20       94.65     12.92 o 
   5   0  13        2.22       14.22      7.12 o 
   7   0  13        0.15       -6.44     18.11 o 
   9   0  13        2.77       -0.33     30.59 o 
 -16   1  13       50.41       48.08     20.06 o 
 -15   1  13        5.67       11.73     18.20 o 
 -14   1  13        1.31      -11.13     16.87 o 
 -13   1  13       63.31       45.87     17.04 o 
 -12   1  13       74.95       83.90     15.81 o 
 -11   1  13        2.78       12.28     13.89 o 
 -10   1  13      330.79      330.47     23.31 o 
  -9   1  13        0.28        1.58     18.96 o 
  -8   1  13      368.34      281.14     21.08 o 
  -7   1  13       82.50      101.43     14.52 o 
  -6   1  13      683.85      635.86     16.20 o 
  -5   1  13       57.82       60.71      9.33 o 
  -4   1  13        0.40       10.63      6.36 o 
  -3   1  13       11.44       14.79      6.27 o 
  -2   1  13       57.40       70.18      6.64 o 
  -1   1  13       31.91       28.54      6.63 o 
   0   1  13       30.35       35.36      4.72 o 
   1   1  13        0.46        1.63      7.49 o 
   2   1  13       49.30       38.79      7.83 o 
   3   1  13        9.27       13.08      6.99 o 
   4   1  13      129.81      178.03      9.88 o 
   5   1  13       17.11       11.40      8.33 o 
   6   1  13      217.05      192.69     12.18 o 
   7   1  13        2.47        4.07     10.79 o 
   8   1  13       36.37       37.39     20.29 o 
   9   1  13        2.39       24.16     22.88 o 
 -15   2  13        6.92        1.34     27.98 o 
 -14   2  13        2.84       12.56     17.78 o 
 -13   2  13       17.39       18.02     17.08 o 
 -12   2  13       31.65       40.58     16.59 o 
 -11   2  13      280.54      260.47     15.08 o 
 -10   2  13      197.01      186.03     12.75 o 
  -9   2  13        0.10      -10.18     16.57 o 
  -8   2  13      302.93      275.09     15.01 o 
  -7   2  13     2145.48     2082.47     25.07 o 
  -6   2  13      644.07      650.11     24.52 o 
  -5   2  13       88.04       87.47      7.14 o 
  -4   2  13       63.96       68.11      6.20 o 
  -3   2  13      157.65      137.19      8.87 o 
  -2   2  13      214.79      218.66      7.05 o 
  -1   2  13        0.48        0.74      5.44 o 
   0   2  13       48.79       54.15      8.28 o 
   1   2  13       18.80       27.79      8.07 o 
   2   2  13       44.06       57.81      7.24 o 
   3   2  13       22.01       15.08      7.14 o 
   4   2  13      100.13      118.21     11.55 o 
   5   2  13       26.98       22.46     11.99 o 
   6   2  13       12.45        7.79     11.26 o 
   7   2  13        0.13       -1.39     10.95 o 
   8   2  13       25.50       26.20     12.12 o 
   9   2  13        0.27       18.59     16.45 o 
 -15   3  13      113.31      126.02     25.00 o 
 -14   3  13        9.86        9.69     17.96 o 
 -13   3  13       16.70       16.15     22.98 o 
 -12   3  13       41.24       36.96     16.93 o 
 -11   3  13        1.58       15.73     12.24 o 
 -10   3  13      165.42      135.25     12.41 o 
  -9   3  13       51.04       34.82     11.39 o 
  -8   3  13      289.56      282.59     15.21 o 
  -7   3  13        8.16        5.23     15.75 o 
  -6   3  13        3.81        8.76      6.55 o 
  -5   3  13      244.60      250.29      9.53 o 
  -4   3  13      129.41      100.59     10.11 o 
  -3   3  13      753.61      729.41     17.74 o 
  -2   3  13      106.25       96.23      8.87 o 
  -1   3  13       27.66       27.85      5.06 o 
   0   3  13       17.29       26.00     11.87 o 
   1   3  13      404.18      423.72     10.40 o 
   2   3  13       21.19       17.69      6.11 o 
   3   3  13       58.10       53.78      6.22 o 
   4   3  13        0.20        9.32     10.93 o 
   5   3  13        3.32       -2.29     11.30 o 
   6   3  13        1.16        2.51     11.81 o 
   7   3  13       44.69       34.53     12.12 o 
   8   3  13        1.19        5.95     15.04 o 
 -14   4  13        5.23       -3.74     16.30 o 
 -13   4  13        2.17        1.16     14.86 o 
 -12   4  13      107.00      149.01     15.36 o 
 -11   4  13       18.68        7.97     14.00 o 
 -10   4  13      100.09       91.79     14.13 o 
  -9   4  13       80.37       70.80     13.92 o 
  -8   4  13       12.43        2.33     10.89 o 
  -7   4  13       71.58       90.20     11.60 o 
  -6   4  13      311.06      318.81      8.54 o 
  -5   4  13        0.29        4.11     10.58 o 
  -4   4  13       73.80       85.68      8.47 o 
  -3   4  13        2.23        1.67      9.36 o 
  -2   4  13      678.48      680.91     11.22 o 
  -1   4  13      136.35      105.04     13.43 o 
   0   4  13       62.39       61.61      9.03 o 
   1   4  13       14.54       22.50      8.36 o 
   2   4  13      149.43      163.07      9.05 o 
   3   4  13        1.69        3.83     11.63 o 
   4   4  13       29.26       25.07     12.32 o 
   5   4  13        0.05        1.67     13.49 o 
   6   4  13        0.02        3.15     13.93 o 
   7   4  13        0.62        6.47     12.83 o 
 -13   5  13       23.86       19.85     15.31 o 
 -12   5  13        0.64       -0.02     13.93 o 
 -11   5  13        0.03        0.22     12.64 o 
 -10   5  13        1.90       13.23     16.70 o 
  -9   5  13       83.03       80.97     13.40 o 
  -8   5  13        3.64        2.17     11.06 o 
  -7   5  13        3.96        0.35      8.56 o 
  -6   5  13        5.60       10.75     10.46 o 
  -5   5  13       89.45      102.95      8.97 o 
  -4   5  13       35.70       53.54      8.80 o 
  -3   5  13      251.89      243.42     10.26 o 
  -2   5  13      139.49      135.36      7.27 o 
  -1   5  13       60.57       47.37      5.73 o 
   0   5  13        9.16        5.73      9.09 o 
   1   5  13      108.26       89.68     10.95 o 
   2   5  13        1.19       11.38     15.41 o 
   3   5  13       38.17       34.01     11.53 o 
   4   5  13        0.41       17.40     12.04 o 
   5   5  13        1.61       19.09     12.42 o 
   6   5  13        0.29        1.75     14.46 o 
 -11   6  13       99.80       98.63     17.50 o 
  -9   6  13        4.36       14.47     29.29 o 
  -8   6  13      158.08      154.97     12.13 o 
  -7   6  13       30.53       29.27     14.44 o 
  -6   6  13        3.39        9.06     13.32 o 
  -5   6  13        0.94        8.86      6.89 o 
  -4   6  13        5.68       16.66      9.56 o 
  -3   6  13       64.10       78.63     10.18 o 
  -2   6  13       23.29       19.24      7.57 o 
  -1   6  13        3.28       16.20      9.37 o 
   0   6  13       63.26       71.47     13.13 o 
   1   6  13        6.11       15.18     13.66 o 
   2   6  13       12.56        2.35     13.72 o 
   3   6  13        0.00        5.76     14.71 o 
   4   6  13        9.70       18.31     18.34 o 
  -8   7  13       12.96       -2.59     17.03 o 
  -7   7  13        1.23        6.64     13.25 o 
  -6   7  13        0.11        9.06     13.89 o 
  -5   7  13       26.35       34.31     10.13 o 
  -4   7  13        0.01        8.42      9.22 o 
  -3   7  13        4.99       13.01      9.89 o 
  -2   7  13       19.73       22.05      9.90 o 
  -1   7  13        5.41       21.54     12.68 o 
   0   7  13       29.24       41.88     17.49 o 
   1   7  13       30.50       29.16     11.97 o 
 -14   0  14       15.91       21.96     28.59 o 
 -12   0  14        0.36       -0.53     26.18 o 
 -10   0  14       70.23       70.91     28.32 o 
  -8   0  14       10.65       -2.57     14.12 o 
  -6   0  14     3496.90     3114.25     65.76 o 
  -4   0  14       33.91       43.03      9.45 o 
  -2   0  14      192.75      157.41     12.14 o 
   0   0  14       35.98       41.25      7.57 o 
   2   0  14      110.76       74.93     11.36 o 
   4   0  14        7.43       18.38     11.59 o 
   6   0  14      225.49      218.36     27.18 o 
   8   0  14       14.77        0.20     29.92 o 
 -15   1  14        7.38       16.10     19.45 o 
 -14   1  14       13.06        2.21     18.28 o 
 -13   1  14        0.42       -7.72     17.22 o 
 -12   1  14        1.68       14.97     16.53 o 
 -11   1  14        0.16       -1.42     13.80 o 
 -10   1  14        6.27        2.88     14.85 o 
  -9   1  14       86.56       94.30     13.40 o 
  -8   1  14        3.60        8.99      9.88 o 
  -7   1  14      148.90      122.33     10.38 o 
  -6   1  14       23.90       35.15     10.28 o 
  -5   1  14      251.84      267.50     10.48 o 
  -4   1  14      212.23      185.25     10.41 o 
  -3   1  14      516.88      531.44      9.64 o 
  -2   1  14      129.72      111.39      7.96 o 
  -1   1  14       94.93       88.96      9.50 o 
   0   1  14        0.13        8.22      6.96 o 
   1   1  14       36.32       59.15      8.32 o 
   2   1  14      279.33      303.25     13.73 o 
   3   1  14        5.48        4.08      8.98 o 
   4   1  14       22.05       35.25      7.85 o 
   5   1  14        3.89        9.85     12.45 o 
   6   1  14       35.95       37.43     11.79 o 
   7   1  14       29.11       15.34     21.03 o 
   8   1  14        7.76      -16.04     20.83 o 
 -15   2  14       53.28       67.24     18.94 o 
 -14   2  14       19.77       25.21     20.15 o 
 -13   2  14        0.19       -7.10     18.51 o 
 -12   2  14       37.32       29.49     20.77 o 
 -11   2  14       92.84       88.49     13.52 o 
 -10   2  14       18.80       14.79     11.95 o 
  -9   2  14        4.25       -9.68     15.12 o 
  -8   2  14       84.10       68.95     14.37 o 
  -7   2  14      395.55      392.53     11.24 o 
  -6   2  14      146.48      115.93      9.12 o 
  -5   2  14        4.52        7.96      8.45 o 
  -4   2  14      954.32      980.42     15.09 o 
  -3   2  14      171.60      135.54      9.93 o 
  -2   2  14      100.03      118.21      8.61 o 
  -1   2  14      280.24      256.60     15.00 o 
   0   2  14      107.04      108.38     14.25 o 
   1   2  14      179.53      156.40     13.03 o 
   2   2  14        8.01        7.32      7.11 o 
   3   2  14        0.73        2.83      7.92 o 
   4   2  14        0.07       -2.71     11.14 o 
   5   2  14       20.21       18.53     13.07 o 
   6   2  14       19.85       12.78     13.37 o 
   7   2  14       44.96       28.60     13.32 o 
   8   2  14        2.67        1.89     22.58 o 
 -14   3  14       21.37       21.97     18.55 o 
 -13   3  14        3.76       -0.86     15.52 o 
 -12   3  14       83.04       66.66     14.99 o 
 -11   3  14       52.76       51.15     14.27 o 
 -10   3  14       15.47       29.86     11.81 o 
  -9   3  14       32.07       26.46     11.74 o 
  -8   3  14       48.69       35.12     14.12 o 
  -7   3  14        0.34        3.23      8.22 o 
  -6   3  14      331.81      294.03      8.36 o 
  -5   3  14        0.62       16.30     12.87 o 
  -4   3  14        7.73       21.21     10.72 o 
  -3   3  14       17.97       36.18      8.78 o 
  -2   3  14        0.08       15.23      6.50 o 
  -1   3  14      126.71       82.23     12.74 o 
   0   3  14       96.32       78.86     15.23 o 
   1   3  14        6.63       25.62     10.98 o 
   2   3  14       86.85       92.74      9.49 o 
   3   3  14       11.74       15.21     12.08 o 
   4   3  14        9.67       23.76     13.49 o 
   5   3  14        0.01        2.17     11.96 o 
   6   3  14       28.19       35.03     12.06 o 
   7   3  14       15.78       14.03     13.52 o 
 -13   4  14        3.70       -0.21     15.35 o 
 -12   4  14       15.91       17.04     14.30 o 
 -11   4  14      184.75      205.67     18.58 o 
 -10   4  14        8.94        4.45     12.81 o 
  -9   4  14      318.98      297.84     13.21 o 
  -8   4  14        1.95        2.30     11.81 o 
  -7   4  14        9.22        3.35      5.60 o 
  -6   4  14       95.32      105.45     11.68 o 
  -5   4  14      198.75      213.56     11.86 o 
  -4   4  14       49.66       38.66      8.95 o 
  -3   4  14      391.99      365.40     11.62 o 
  -2   4  14        0.77       11.29     10.47 o 
  -1   4  14      380.55      364.74     16.99 o 
   0   4  14       35.00       24.26      9.61 o 
   1   4  14       24.89       19.26     13.54 o 
   2   4  14        2.58       15.42     16.15 o 
   3   4  14        2.67       13.43     12.86 o 
   4   4  14        0.30       22.82     12.49 o 
   5   4  14       69.14       66.85     12.96 o 
   6   4  14       10.28       12.18     12.82 o 
 -12   5  14       33.50       39.20     13.67 o 
 -11   5  14       48.04       38.98     16.52 o 
 -10   5  14       28.72       44.30     13.23 o 
  -9   5  14        3.74        5.35     11.78 o 
  -8   5  14       73.43       69.99     18.15 o 
  -7   5  14        6.78        0.64     10.57 o 
  -6   5  14        2.56       16.77     13.54 o 
  -5   5  14        1.35        9.80     10.74 o 
  -4   5  14        6.63       12.17     11.65 o 
  -3   5  14       94.22       87.24     14.25 o 
  -2   5  14       35.48       39.49      7.05 o 
  -1   5  14        3.29       14.39     10.76 o 
   0   5  14       45.51       45.09     11.94 o 
   1   5  14       75.41       65.50     13.35 o 
   2   5  14       27.45       19.12     12.35 o 
   3   5  14        0.42       15.40     17.49 o 
   4   5  14       22.74       22.61     12.06 o 
   5   5  14        1.43        8.16     13.45 o 
 -10   6  14        1.26      -19.56     30.91 o 
  -9   6  14       22.08        4.74     19.37 o 
  -8   6  14       36.75       24.55     19.04 o 
  -7   6  14       32.22       23.46     14.86 o 
  -6   6  14        2.70       13.49     14.02 o 
  -5   6  14        0.25        8.96     14.36 o 
  -4   6  14       11.22       17.32      9.51 o 
  -3   6  14        1.21       12.45     14.45 o 
  -2   6  14       17.52       33.53     13.29 o 
  -1   6  14      145.15      143.05     10.97 o 
   0   6  14       69.91       73.83     13.14 o 
   1   6  14       28.62       25.25     16.03 o 
   2   6  14        7.69        9.13     14.73 o 
   3   6  14       13.61       30.62     15.44 o 
  -6   7  14        0.05       15.48     14.16 o 
  -5   7  14        0.13       13.40     11.89 o 
  -4   7  14       15.44       26.03     13.03 o 
  -3   7  14        0.22       17.50     10.89 o 
  -2   7  14       24.19       25.06     13.18 o 
  -1   7  14        0.01       19.42     12.92 o 
 -15   0  15       13.26       24.12     31.66 o 
 -13   0  15       29.43       43.46     26.69 o 
 -11   0  15        0.01       -2.46     31.00 o 
  -9   0  15       17.17       12.32     14.98 o 
  -7   0  15       43.02       37.31     12.91 o 
  -5   0  15       57.36       64.39     11.56 o 
  -3   0  15      295.87      302.33     13.57 o 
  -1   0  15       56.73       55.01     12.97 o 
   1   0  15      530.36      567.11     18.40 o 
   3   0  15        0.47      -13.25     19.23 o 
   5   0  15        4.15       -1.43     27.53 o 
   7   0  15        8.67       10.87     26.79 o 
 -15   1  15        0.06        2.40     19.42 o 
 -14   1  15       56.73       65.09     20.48 o 
 -13   1  15        2.01        0.46     18.25 o 
 -12   1  15       28.95       23.49     16.30 o 
 -11   1  15       44.84       54.61     13.48 o 
 -10   1  15        9.22        6.21     13.58 o 
  -9   1  15        4.13        7.45     10.44 o 
  -8   1  15      102.33       72.47     10.48 o 
  -7   1  15       30.77       32.62     11.89 o 
  -6   1  15       97.48       71.09      9.80 o 
  -5   1  15      142.28      151.47      7.77 o 
  -4   1  15      549.08      529.09      9.86 o 
  -3   1  15       49.86       51.59      8.18 o 
  -2   1  15      147.54      171.01      8.39 o 
  -1   1  15       12.25        4.73      6.02 o 
   0   1  15       60.26       56.50      7.32 o 
   1   1  15        0.04       17.13      8.68 o 
   2   1  15       15.35       17.62      9.11 o 
   3   1  15       21.66       42.46     11.67 o 
   4   1  15      187.93      147.03     20.85 o 
   5   1  15       23.21       20.77     16.10 o 
   6   1  15       30.99       20.01     17.03 o 
   7   1  15        2.33      -16.32     26.12 o 
 -14   2  15        4.86        3.94     21.09 o 
 -13   2  15        2.25       21.07     19.59 o 
 -12   2  15        2.74        1.41     14.92 o 
 -11   2  15       27.01       36.79     13.86 o 
 -10   2  15      130.94      125.75     17.02 o 
  -9   2  15       22.48       12.75     13.94 o 
  -8   2  15      480.43      408.73     12.28 o 
  -7   2  15      101.58      105.80      9.08 o 
  -6   2  15       16.99        6.71      8.26 o 
  -5   2  15      394.70      385.19      9.46 o 
  -4   2  15      745.92      779.67     23.36 o 
  -3   2  15        0.32       19.09      8.21 o 
  -2   2  15        8.48        6.35      6.84 o 
  -1   2  15      228.52      211.40      6.93 o 
   0   2  15      164.87      194.24     11.44 o 
   1   2  15      117.63      129.49     12.84 o 
   2   2  15       17.20       18.60     12.14 o 
   3   2  15        2.33       13.59     11.80 o 
   4   2  15       26.60       22.98     12.26 o 
   5   2  15        0.01        7.94     12.72 o 
   6   2  15        3.20        1.28     17.99 o 
   7   2  15       25.92       17.77     19.40 o 
 -14   3  15        0.51        9.77     16.15 o 
 -13   3  15      133.70      145.77     17.48 o 
 -12   3  15       27.78       43.37     15.70 o 
 -11   3  15        3.01       22.70     12.98 o 
 -10   3  15       31.99       14.50     12.56 o 
  -9   3  15       84.40       77.80     15.91 o 
  -8   3  15       52.94       28.55      8.69 o 
  -7   3  15       94.08       87.80      9.09 o 
  -6   3  15       55.65       58.76      6.01 o 
  -5   3  15       77.98       99.56     12.34 o 
  -4   3  15      290.22      301.09     20.05 o 
  -3   3  15       36.90       61.57     19.55 o 
  -2   3  15      545.61      554.98      9.26 o 
  -1   3  15      157.00      184.64     13.40 o 
   0   3  15       30.37       21.21     12.58 o 
   1   3  15       14.27       29.78     10.71 o 
   2   3  15        0.24       20.78     12.68 o 
   3   3  15       47.03       32.14     12.35 o 
   4   3  15        5.98       10.24     14.77 o 
   5   3  15        4.62       10.65     13.68 o 
   6   3  15        0.08       16.46     15.11 o 
 -13   4  15        0.53       14.77     15.03 o 
 -12   4  15        0.72        2.32     14.59 o 
 -11   4  15        1.10        4.00     13.59 o 
 -10   4  15      323.63      318.81     15.02 o 
  -9   4  15       14.69        8.55     12.17 o 
  -8   4  15        0.14       -1.23     17.97 o 
  -7   4  15        2.16        1.83     13.82 o 
  -6   4  15        0.78        3.88     12.72 o 
  -5   4  15       11.69       14.21     12.02 o 
  -4   4  15      163.98      159.09     13.46 o 
  -3   4  15       50.78       54.48     16.02 o 
  -2   4  15      397.03      398.31     12.94 o 
  -1   4  15        7.66        0.97     13.10 o 
   0   4  15      100.45      113.85     12.59 o 
   1   4  15       25.55       13.59     12.80 o 
   2   4  15       16.03       14.84     16.06 o 
   3   4  15        0.48       24.34     13.79 o 
   4   4  15        0.29       22.15     14.18 o 
   5   4  15        5.69       16.27     13.98 o 
 -11   5  15       39.45       64.17     17.63 o 
 -10   5  15       13.16        6.37     15.53 o 
  -9   5  15      138.15      127.25     13.11 o 
  -8   5  15        8.68       12.19     12.20 o 
  -7   5  15       53.48       37.70     15.98 o 
  -6   5  15       11.41       16.03     15.02 o 
  -5   5  15        0.33       12.38     15.17 o 
  -4   5  15        7.40       17.40     13.10 o 
  -3   5  15       11.45       24.97     15.44 o 
  -2   5  15       41.03       57.57     15.43 o 
  -1   5  15        1.91       10.33     10.91 o 
   0   5  15       50.33       37.55     11.09 o 
   1   5  15        0.41        3.06     13.72 o 
   2   5  15        0.42        8.46     12.89 o 
   3   5  15       30.16       23.43     15.06 o 
  -9   6  15       14.13       22.63     20.28 o 
  -8   6  15        0.01        4.51     15.87 o 
  -7   6  15       10.26       11.06     15.45 o 
  -6   6  15       56.00       59.51     14.65 o 
  -5   6  15       24.82       22.93     15.36 o 
  -4   6  15       46.13       38.40     15.44 o 
  -3   6  15        0.09        5.50     15.44 o 
  -2   6  15        7.11        7.92     13.77 o 
  -1   6  15       90.77       70.34     13.93 o 
   0   6  15        2.66       -1.39     13.71 o 
   1   6  15        1.32        1.92     14.36 o 
 -14   0  16       41.99       87.57     25.99 o 
 -12   0  16        6.40       16.54     16.58 o 
 -10   0  16        3.49        0.16     15.96 o 
  -8   0  16        0.04        5.49     14.01 o 
  -6   0  16      640.95      587.41     20.57 o 
  -4   0  16        0.20        8.50     12.22 o 
  -2   0  16        1.57       -5.65     10.34 o 
   0   0  16       75.81       77.20     25.22 o 
   2   0  16      267.18      325.65     26.61 o 
   4   0  16       55.11       30.65     29.03 o 
   6   0  16       26.54       20.56     26.49 o 
 -14   1  16        0.00       -0.04     19.19 o 
 -13   1  16       11.32       12.83     17.87 o 
 -12   1  16       10.76       -1.40     13.04 o 
 -11   1  16      115.56      117.03     17.51 o 
 -10   1  16       16.73        3.23     11.12 o 
  -9   1  16        1.38       12.54      9.88 o 
  -8   1  16        3.17       11.56      9.94 o 
  -7   1  16        1.09        0.63      9.47 o 
  -6   1  16       39.43       47.07      8.40 o 
  -5   1  16      359.86      387.89      9.30 o 
  -4   1  16       39.89       38.06      7.88 o 
  -3   1  16        2.24       -0.54      7.96 o 
  -2   1  16       24.04       13.95      7.73 o 
  -1   1  16      221.49      255.29      7.64 o 
   0   1  16       68.33       72.47     12.99 o 
   1   1  16       44.24       44.78     15.99 o 
   2   1  16        4.20       30.76     18.13 o 
   3   1  16       42.64       61.38     17.21 o 
   4   1  16       50.99       45.73     18.95 o 
   5   1  16        0.40       25.19     21.33 o 
   6   1  16        1.34        3.16     22.78 o 
 -14   2  16       42.44       51.60     16.91 o 
 -13   2  16       21.06       33.12     15.05 o 
 -12   2  16        9.51        0.79     12.98 o 
 -11   2  16       18.78       17.19     12.48 o 
 -10   2  16        4.44       14.61     14.78 o 
  -9   2  16        1.70        7.03     10.52 o 
  -8   2  16        4.98        8.02     10.93 o 
  -7   2  16        1.44       -3.26      8.90 o 
  -6   2  16      128.67      106.19     10.59 o 
  -5   2  16       31.99       42.60     11.67 o 
  -4   2  16       38.73       50.24      8.96 o 
  -3   2  16       71.11       73.70      8.93 o 
  -2   2  16        2.74       -4.08     11.25 o 
  -1   2  16      115.29      102.95     10.74 o 
   0   2  16       16.39       12.68     11.83 o 
   1   2  16        6.54        9.86     26.84 o 
   2   2  16      126.47      170.44     20.03 o 
   3   2  16       81.17       67.36     18.22 o 
   4   2  16       39.11       31.80     12.95 o 
   5   2  16       38.84       11.13     17.92 o 
 -13   3  16       15.03       20.39     15.35 o 
 -12   3  16      117.61      118.80     17.54 o 
 -11   3  16       47.17       37.68     13.28 o 
 -10   3  16      202.29      209.61     13.67 o 
  -9   3  16       32.04        4.44      9.70 o 
  -8   3  16       66.41       55.40      9.01 o 
  -7   3  16        3.11        3.29      7.07 o 
  -6   3  16       80.39       96.38     15.69 o 
  -5   3  16        0.01       13.96     12.34 o 
  -4   3  16        2.91       18.52     12.80 o 
  -3   3  16        3.40       14.46     12.17 o 
  -2   3  16      315.48      307.40     15.06 o 
  -1   3  16        0.27       -1.36     15.57 o 
   0   3  16      109.12       78.78     15.37 o 
   1   3  16        0.31      -10.46     21.73 o 
   2   3  16       25.01       25.98     14.08 o 
   3   3  16       30.39       49.16     14.44 o 
   4   3  16        3.62        4.67     14.39 o 
   5   3  16        1.26       24.61     16.73 o 
 -12   4  16        9.84        5.10     16.98 o 
 -11   4  16        9.42        9.87     14.73 o 
 -10   4  16        3.68        0.27     13.55 o 
  -9   4  16       35.90       41.65     13.15 o 
  -8   4  16        7.19       -2.31     15.59 o 
  -7   4  16        0.78       -0.13     18.89 o 
  -6   4  16        2.91       -7.36     14.83 o 
  -5   4  16       78.91       63.71     13.94 o 
  -4   4  16       60.13       73.09     13.10 o 
  -3   4  16      241.94      235.21     17.10 o 
  -2   4  16      111.12      164.93     23.15 o 
  -1   4  16        1.17       23.44     15.69 o 
   0   4  16       19.39        5.92     13.21 o 
   1   4  16       53.82       44.16     15.18 o 
   2   4  16        1.92       17.69     14.12 o 
   3   4  16       43.70       51.48     15.89 o 
 -10   5  16       11.41       16.05     15.14 o 
  -9   5  16       23.71       32.46     12.66 o 
  -8   5  16       15.70       16.44     12.17 o 
  -7   5  16       11.28        9.26     14.83 o 
  -6   5  16       20.62       36.38     15.91 o 
  -5   5  16        0.02        7.37     15.42 o 
  -4   5  16        0.75       12.14     16.89 o 
  -3   5  16       19.98       29.50     15.75 o 
  -2   5  16      147.39      152.08     16.81 o 
  -1   5  16        4.48       20.27     13.12 o 
   0   5  16      129.91      153.60     12.75 o 
   1   5  16        0.06        1.03     14.61 o 
   2   5  16       15.27        9.83     15.31 o 
  -6   6  16        0.00        7.04     15.25 o 
  -5   6  16        5.54       14.60     16.47 o 
  -4   6  16        5.75       37.16     18.12 o 
  -3   6  16       23.09       28.97     20.51 o 
  -2   6  16        4.08        6.77     15.85 o 
 -13   0  17       31.04       82.91     31.68 o 
 -11   0  17       24.61       10.62     17.51 o 
  -9   0  17        0.48       16.63     14.46 o 
  -7   0  17       26.08       39.90     14.74 o 
  -5   0  17       36.72       62.03      9.92 o 
  -3   0  17      195.91      188.05     13.13 o 
  -1   0  17      195.37      195.25     26.95 o 
   1   0  17        4.20       -5.07     27.32 o 
   3   0  17       14.85       14.52     22.52 o 
 -13   1  17        7.86        5.73     16.75 o 
 -12   1  17       16.87       17.82     15.03 o 
 -11   1  17        0.01       -0.10     12.04 o 
 -10   1  17       28.11       25.63     11.20 o 
  -9   1  17       67.62       69.82     10.77 o 
  -8   1  17        1.80       -0.74     10.69 o 
  -7   1  17        0.60        7.83     10.35 o 
  -6   1  17        0.31        3.65      9.33 o 
  -5   1  17       34.04       67.41      9.69 o 
  -4   1  17      108.35      120.74     11.02 o 
  -3   1  17       24.04       35.02     10.35 o 
  -2   1  17        7.50       13.17      9.81 o 
  -1   1  17        6.64       -1.50     13.68 o 
   0   1  17      105.53       62.82     16.53 o 
   1   1  17       61.06       28.86     21.25 o 
   2   1  17       30.51       52.02     20.85 o 
   3   1  17        5.80       33.44     18.33 o 
   4   1  17       37.04       46.68     20.63 o 
 -13   2  17       82.04      103.87     16.99 o 
 -12   2  17       73.17       93.44     15.32 o 
 -11   2  17        0.00       -3.78     11.58 o 
 -10   2  17        5.04        0.38     11.16 o 
  -9   2  17      106.15      124.89     11.43 o 
  -8   2  17       88.26       98.77     10.59 o 
  -7   2  17        8.93        8.08      9.16 o 
  -6   2  17       69.83       73.50     14.37 o 
  -5   2  17       15.49       41.63     12.71 o 
  -4   2  17       22.81       30.71     14.34 o 
  -3   2  17       53.91       51.45     14.87 o 
  -2   2  17       24.23       27.41     13.84 o 
  -1   2  17       51.78       56.63     13.30 o 
   0   2  17       16.64        1.75     15.23 o 
   1   2  17       10.54      -17.10     26.73 o 
   2   2  17      110.21      138.12     33.26 o 
   3   2  17        6.28       13.21     19.78 o 
   4   2  17        1.35       46.01     23.04 o 
 -12   3  17        0.32        8.96     16.09 o 
 -11   3  17       43.99       34.40     14.59 o 
 -10   3  17       40.03       28.12     18.36 o 
  -9   3  17        7.36       13.38     17.56 o 
  -8   3  17        5.92       15.93     16.46 o 
  -7   3  17        7.83       22.01     17.34 o 
  -6   3  17       21.90       31.71     15.53 o 
  -5   3  17       41.07       55.10     12.88 o 
  -4   3  17       34.73       37.15     14.97 o 
  -3   3  17        0.64       17.85     13.35 o 
  -2   3  17        9.95       25.62     14.49 o 
  -1   3  17       70.52       58.94     14.20 o 
   0   3  17       17.15       -0.30     15.53 o 
   1   3  17      101.44       71.97     17.18 o 
   2   3  17        2.53       19.43     23.19 o 
   3   3  17        0.68       21.82     15.19 o 
 -10   4  17        3.04       15.28     13.69 o 
  -9   4  17       12.90       25.55     16.75 o 
  -8   4  17       92.58       97.76     18.13 o 
  -7   4  17        0.79        6.58     16.66 o 
  -6   4  17       49.41       52.42     16.35 o 
  -5   4  17       55.14       87.35     14.50 o 
  -4   4  17        1.29       16.14     14.38 o 
  -3   4  17       32.90       30.41     16.02 o 
  -2   4  17        4.20        7.46     13.36 o 
  -1   4  17       35.48       34.74     14.73 o 
   0   4  17        4.54        6.88     15.69 o 
   1   4  17        5.60        5.39     18.82 o 
   2   4  17        7.15       13.49     17.18 o 
  -8   5  17        1.71       18.99     12.52 o 
  -7   5  17       15.69       14.16     16.80 o 
  -6   5  17        0.22        4.65     14.73 o 
  -5   5  17       10.90       42.06     16.02 o 
  -4   5  17        0.33       32.13     17.29 o 
  -3   5  17       11.98       37.94     16.16 o 
  -2   5  17        0.87       10.32     17.46 o 
  -1   5  17       41.67       43.49     14.04 o 
 -12   0  18       85.19       82.32     19.68 o 
 -10   0  18        0.33        2.02     16.31 o 
  -8   0  18       16.00       10.05     15.42 o 
  -6   0  18        1.06        1.31     13.00 o 
  -4   0  18       17.97       45.28     20.27 o 
  -2   0  18        0.23        3.97     20.74 o 
   0   0  18      130.42      134.70     23.56 o 
   2   0  18       31.48       56.60     31.48 o 
 -12   1  18        0.02        4.31     11.17 o 
 -11   1  18       28.10       37.51     12.03 o 
 -10   1  18        3.38       15.47     11.53 o 
  -9   1  18       59.36       49.27     11.14 o 
  -8   1  18        6.25       10.96     10.02 o 
  -7   1  18        9.17        8.56      9.82 o 
  -6   1  18        2.20       20.24      9.43 o 
  -5   1  18       13.40       27.51     16.55 o 
  -4   1  18       52.83       78.78     14.55 o 
  -3   1  18       69.95       84.42     14.38 o 
  -2   1  18        8.63        9.22     13.90 o 
  -1   1  18        3.69        2.85     14.54 o 
   0   1  18       30.83       19.01     15.33 o 
   1   1  18       77.62       10.32     21.58 o 
   2   1  18        5.38       18.53     22.20 o 
   3   1  18        8.97       26.53     20.35 o 
 -12   2  18       35.53       29.85     15.74 o 
 -11   2  18       15.63       21.61     18.71 o 
 -10   2  18        9.42       10.24     17.84 o 
  -9   2  18       10.16        2.90     17.27 o 
  -8   2  18       27.66       39.19     16.47 o 
  -7   2  18        4.51       -0.09     15.90 o 
  -6   2  18        7.33       23.63     14.51 o 
  -5   2  18       17.10       35.33     12.68 o 
  -4   2  18        0.84        9.70     12.74 o 
  -3   2  18       11.74       16.60     14.15 o 
  -2   2  18        9.52       20.67     14.69 o 
  -1   2  18       40.78       40.12     14.79 o 
   0   2  18       59.49       52.58     15.30 o 
   1   2  18       32.82       11.89     17.41 o 
   2   2  18        1.89       21.91     31.71 o 
 -10   3  18      116.67      107.80     19.95 o 
  -9   3  18        0.00       12.24     18.18 o 
  -8   3  18       82.36       80.88     18.02 o 
  -7   3  18        6.38       22.00     16.10 o 
  -6   3  18       12.56       16.50     15.32 o 
  -5   3  18       25.53       42.08     13.08 o 
  -4   3  18      165.30      168.36     18.09 o 
  -3   3  18       11.39       26.15     14.12 o 
  -2   3  18       62.34       53.16     15.52 o 
  -1   3  18        1.61       -2.24     16.60 o 
   0   3  18        7.13       -6.64     14.85 o 
   1   3  18        6.43       -8.37     29.65 o 
  -9   4  18        1.93       -0.04     16.63 o 
  -8   4  18        3.64        0.08     22.79 o 
  -7   4  18       18.37       25.16     17.35 o 
  -6   4  18        5.11       11.71     17.19 o 
  -5   4  18        3.21       25.16     14.01 o 
  -4   4  18       39.86       59.40     17.78 o 
  -3   4  18        0.00        4.89     18.15 o 
  -2   4  18        9.80       24.21     14.98 o 
  -1   4  18       27.35       40.53     15.62 o 
 -11   0  19       49.33       50.56     18.18 o 
  -9   0  19        8.60       12.46     28.53 o 
  -7   0  19       29.97       51.92     14.16 o 
  -5   0  19       74.07      116.10     23.91 o 
  -3   0  19        7.19       19.16     18.91 o 
  -1   0  19        7.57       28.95     34.81 o 
 -11   1  19       24.12       19.29     12.34 o 
 -10   1  19       17.50       19.68     12.50 o 
  -9   1  19        7.79        6.31     11.63 o 
  -8   1  19        1.16        2.36     15.45 o 
  -7   1  19       34.31       43.04     14.53 o 
  -6   1  19        1.54       20.81     13.68 o 
  -5   1  19        0.00       11.79     16.76 o 
  -4   1  19        0.24        4.52     15.23 o 
  -3   1  19       31.11       50.96     15.57 o 
  -2   1  19       76.09       71.72     17.25 o 
  -1   1  19       33.19       21.12     16.44 o 
   0   1  19       16.80       14.52     16.08 o 
   1   1  19        0.07      -13.45     22.05 o 
 -10   2  19       83.63       77.32     18.72 o 
  -9   2  19        1.01        8.05     15.88 o 
  -8   2  19        0.23       -2.34     19.66 o 
  -7   2  19        3.90       24.84     16.10 o 
  -6   2  19       51.86       79.52     16.11 o 
  -5   2  19        4.71       22.68     17.26 o 
  -4   2  19       14.43       42.16     16.04 o 
  -3   2  19        6.77        8.26     14.39 o 
  -2   2  19       26.32       17.32     15.72 o 
  -1   2  19        4.53       11.34     21.06 o 
   0   2  19       15.39        9.59     17.38 o 
  -8   3  19       30.71       34.04     18.38 o 
  -7   3  19       21.99       31.59     18.25 o 
  -6   3  19        7.42       35.79     17.01 o 
  -5   3  19        0.15       13.18     16.34 o 
  -4   3  19        8.73       29.17     18.08 o 
  -3   3  19       34.25       63.31     15.21 o 
  -2   3  19        1.07       13.82     15.87 o 
  -1   3  19       40.64       26.05     15.50 o 
  -8   0  20        2.20       -2.20     15.52 o 
  -6   0  20       22.95       83.06     34.15 o 
  -4   0  20        1.54       42.58     23.37 o 
  -2   0  20       32.01       42.27     25.08 o 
  -8   1  20        2.32       18.29     16.07 o 
  -7   1  20       59.51       93.44     16.09 o 
  -6   1  20       17.63       24.74     20.50 o 
  -5   1  20       11.04       26.93     18.17 o 
  -4   1  20        6.64       29.85     15.39 o 
  -3   1  20        6.44       21.22     15.82 o 
  -2   1  20        6.31       27.49     16.39 o 
  -7   2  20       12.64       33.92     16.68 o 
  -6   2  20       13.38       49.64     24.22 o 
  -5   2  20       48.39       95.78     19.99 o 
  -4   2  20        5.30       23.03     18.44 o 
  -3   2  20       14.62       27.22     16.61 o 
                                                 
